# Supplementary material for: Hidden patterns of codon usage bias across kingdoms
Source: J R Soc Interface. 2020 Feb 19;17(163):20190819. doi: 10.1098/rsif.2019.0819 (PMC7061699; doi:10.1098/rsif.2019.0819)
Supplement: Species [file rsif20190819supp2.xlsx]

## Sheet: fungi
accession	speciesName	ftpLink
1	_candida_auris	ftp://ftp.ensemblgenomes.org/pub/release-36/fungi/fasta/fungi_ascomycota3_collection/_candida_auris/cds/*.cds.all.fa.gz
2	_candida_glabrata	ftp://ftp.ensemblgenomes.org/pub/release-36/fungi/fasta/fungi_ascomycota1_collection/_candida_glabrata/cds/*.cds.all.fa.gz
3	_candida_tenuis_atcc_10573	ftp://ftp.ensemblgenomes.org/pub/release-36/fungi/fasta/fungi_ascomycota1_collection/_candida_tenuis_atcc_10573/cds/*.cds.all.fa.gz
4	absidia_glauca	ftp://ftp.ensemblgenomes.org/pub/release-36/fungi/fasta/fungi_fungiincertaesedis1_collection/absidia_glauca/cds/*.cds.all.fa.gz
5	acidomyces_richmondensis_bfw	ftp://ftp.ensemblgenomes.org/pub/release-36/fungi/fasta/fungi_ascomycota3_collection/acidomyces_richmondensis_bfw/cds/*.cds.all.fa.gz
6	acremonium_chrysogenum_atcc_11550	ftp://ftp.ensemblgenomes.org/pub/release-36/fungi/fasta/fungi_ascomycota1_collection/acremonium_chrysogenum_atcc_11550/cds/*.cds.all.fa.gz
7	agaricus_bisporus_var_burnettii_jb137_s8	ftp://ftp.ensemblgenomes.org/pub/release-36/fungi/fasta/fungi_basidiomycota1_collection/agaricus_bisporus_var_burnettii_jb137_s8/cds/*.cds.all.fa.gz
8	allomyces_macrogynus_atcc_38327	ftp://ftp.ensemblgenomes.org/pub/release-36/fungi/fasta/fungi_blastocladiomycota1_collection/allomyces_macrogynus_atcc_38327/cds/*.cds.all.fa.gz
9	alternaria_alternata	ftp://ftp.ensemblgenomes.org/pub/release-36/fungi/fasta/fungi_ascomycota3_collection/alternaria_alternata/cds/*.cds.all.fa.gz
10	amanita_muscaria_koide_bx008	ftp://ftp.ensemblgenomes.org/pub/release-36/fungi/fasta/fungi_basidiomycota1_collection/amanita_muscaria_koide_bx008/cds/*.cds.all.fa.gz
11	anncaliia_algerae_pra339	ftp://ftp.ensemblgenomes.org/pub/release-36/fungi/fasta/fungi_microsporidia1_collection/anncaliia_algerae_pra339/cds/*.cds.all.fa.gz
12	anthracocystis_flocculosa_pf_1	ftp://ftp.ensemblgenomes.org/pub/release-36/fungi/fasta/fungi_basidiomycota1_collection/anthracocystis_flocculosa_pf_1/cds/*.cds.all.fa.gz
13	arthrobotrys_oligospora_atcc_24927	ftp://ftp.ensemblgenomes.org/pub/release-36/fungi/fasta/fungi_ascomycota1_collection/arthrobotrys_oligospora_atcc_24927/cds/*.cds.all.fa.gz
14	arthroderma_benhamiae_cbs_112371	ftp://ftp.ensemblgenomes.org/pub/release-36/fungi/fasta/fungi_ascomycota1_collection/arthroderma_benhamiae_cbs_112371/cds/*.cds.all.fa.gz
15	arthroderma_otae_cbs_113480	ftp://ftp.ensemblgenomes.org/pub/release-36/fungi/fasta/fungi_ascomycota1_collection/arthroderma_otae_cbs_113480/cds/*.cds.all.fa.gz
16	aschersonia_aleyrodis_rcef_2490	ftp://ftp.ensemblgenomes.org/pub/release-36/fungi/fasta/fungi_ascomycota3_collection/aschersonia_aleyrodis_rcef_2490/cds/*.cds.all.fa.gz
17	ascochyta_rabiei	ftp://ftp.ensemblgenomes.org/pub/release-36/fungi/fasta/fungi_ascomycota3_collection/ascochyta_rabiei/cds/*.cds.all.fa.gz
18	ascoidea_rubescens_dsm_1968	ftp://ftp.ensemblgenomes.org/pub/release-36/fungi/fasta/fungi_ascomycota3_collection/ascoidea_rubescens_dsm_1968/cds/*.cds.all.fa.gz
19	ascosphaera_apis_arsef_7405	ftp://ftp.ensemblgenomes.org/pub/release-36/fungi/fasta/fungi_ascomycota3_collection/ascosphaera_apis_arsef_7405/cds/*.cds.all.fa.gz
20	ashbya_gossypii	ftp://ftp.ensemblgenomes.org/pub/release-36/fungi/fasta/ashbya_gossypii/cds/*.cds.all.fa.gz
21	aspergillus_calidoustus	ftp://ftp.ensemblgenomes.org/pub/release-36/fungi/fasta/fungi_ascomycota3_collection/aspergillus_calidoustus/cds/*.cds.all.fa.gz
22	aspergillus_clavatus	ftp://ftp.ensemblgenomes.org/pub/release-36/fungi/fasta/aspergillus_clavatus/cds/*.cds.all.fa.gz
23	aspergillus_cristatus	ftp://ftp.ensemblgenomes.org/pub/release-36/fungi/fasta/fungi_ascomycota3_collection/aspergillus_cristatus/cds/*.cds.all.fa.gz
24	aspergillus_flavus	ftp://ftp.ensemblgenomes.org/pub/release-36/fungi/fasta/aspergillus_flavus/cds/*.cds.all.fa.gz
25	aspergillus_fumigatus	ftp://ftp.ensemblgenomes.org/pub/release-36/fungi/fasta/aspergillus_fumigatus/cds/*.cds.all.fa.gz
26	aspergillus_lentulus	ftp://ftp.ensemblgenomes.org/pub/release-36/fungi/fasta/fungi_ascomycota3_collection/aspergillus_lentulus/cds/*.cds.all.fa.gz
27	aspergillus_luchuensis	ftp://ftp.ensemblgenomes.org/pub/release-36/fungi/fasta/fungi_ascomycota3_collection/aspergillus_luchuensis/cds/*.cds.all.fa.gz
28	aspergillus_nidulans	ftp://ftp.ensemblgenomes.org/pub/release-36/fungi/fasta/aspergillus_nidulans/cds/*.cds.all.fa.gz
29	aspergillus_niger	ftp://ftp.ensemblgenomes.org/pub/release-36/fungi/fasta/aspergillus_niger/cds/*.cds.all.fa.gz
30	aspergillus_nomius_nrrl_13137	ftp://ftp.ensemblgenomes.org/pub/release-36/fungi/fasta/fungi_ascomycota3_collection/aspergillus_nomius_nrrl_13137/cds/*.cds.all.fa.gz
31	aspergillus_ochraceoroseus	ftp://ftp.ensemblgenomes.org/pub/release-36/fungi/fasta/fungi_ascomycota2_collection/aspergillus_ochraceoroseus/cds/*.cds.all.fa.gz
32	aspergillus_oryzae	ftp://ftp.ensemblgenomes.org/pub/release-36/fungi/fasta/aspergillus_oryzae/cds/*.cds.all.fa.gz
33	aspergillus_parasiticus_su_1	ftp://ftp.ensemblgenomes.org/pub/release-36/fungi/fasta/fungi_ascomycota3_collection/aspergillus_parasiticus_su_1/cds/*.cds.all.fa.gz
34	aspergillus_rambellii	ftp://ftp.ensemblgenomes.org/pub/release-36/fungi/fasta/fungi_ascomycota2_collection/aspergillus_rambellii/cds/*.cds.all.fa.gz
35	aspergillus_ruber_cbs_135680	ftp://ftp.ensemblgenomes.org/pub/release-36/fungi/fasta/fungi_ascomycota1_collection/aspergillus_ruber_cbs_135680/cds/*.cds.all.fa.gz
36	aspergillus_terreus	ftp://ftp.ensemblgenomes.org/pub/release-36/fungi/fasta/aspergillus_terreus/cds/*.cds.all.fa.gz
37	aspergillus_udagawae	ftp://ftp.ensemblgenomes.org/pub/release-36/fungi/fasta/fungi_ascomycota3_collection/aspergillus_udagawae/cds/*.cds.all.fa.gz
38	aspergillus_ustus	ftp://ftp.ensemblgenomes.org/pub/release-36/fungi/fasta/fungi_ascomycota2_collection/aspergillus_ustus/cds/*.cds.all.fa.gz
39	aureobasidium_melanogenum_cbs_110374	ftp://ftp.ensemblgenomes.org/pub/release-36/fungi/fasta/fungi_ascomycota1_collection/aureobasidium_melanogenum_cbs_110374/cds/*.cds.all.fa.gz
40	aureobasidium_namibiae_cbs_147_97	ftp://ftp.ensemblgenomes.org/pub/release-36/fungi/fasta/fungi_ascomycota1_collection/aureobasidium_namibiae_cbs_147_97/cds/*.cds.all.fa.gz
41	aureobasidium_subglaciale_exf_2481	ftp://ftp.ensemblgenomes.org/pub/release-36/fungi/fasta/fungi_ascomycota1_collection/aureobasidium_subglaciale_exf_2481/cds/*.cds.all.fa.gz
42	babjeviella_inositovora_nrrl_y_12698	ftp://ftp.ensemblgenomes.org/pub/release-36/fungi/fasta/fungi_ascomycota3_collection/babjeviella_inositovora_nrrl_y_12698/cds/*.cds.all.fa.gz
43	batrachochytrium_dendrobatidis_jam81	ftp://ftp.ensemblgenomes.org/pub/release-36/fungi/fasta/fungi_chytridiomycota1_collection/batrachochytrium_dendrobatidis_jam81/cds/*.cds.all.fa.gz
44	baudoinia_panamericana_uamh_10762	ftp://ftp.ensemblgenomes.org/pub/release-36/fungi/fasta/fungi_ascomycota1_collection/baudoinia_panamericana_uamh_10762/cds/*.cds.all.fa.gz
45	beauveria_bassiana_arsef_2860	ftp://ftp.ensemblgenomes.org/pub/release-36/fungi/fasta/fungi_ascomycota1_collection/beauveria_bassiana_arsef_2860/cds/*.cds.all.fa.gz
46	bipolaris_maydis_c5	ftp://ftp.ensemblgenomes.org/pub/release-36/fungi/fasta/fungi_ascomycota1_collection/bipolaris_maydis_c5/cds/*.cds.all.fa.gz
47	bipolaris_oryzae_atcc_44560	ftp://ftp.ensemblgenomes.org/pub/release-36/fungi/fasta/fungi_ascomycota1_collection/bipolaris_oryzae_atcc_44560/cds/*.cds.all.fa.gz
48	bipolaris_sorokiniana_nd90pr	ftp://ftp.ensemblgenomes.org/pub/release-36/fungi/fasta/fungi_ascomycota1_collection/bipolaris_sorokiniana_nd90pr/cds/*.cds.all.fa.gz
49	bipolaris_victoriae_fi3	ftp://ftp.ensemblgenomes.org/pub/release-36/fungi/fasta/fungi_ascomycota1_collection/bipolaris_victoriae_fi3/cds/*.cds.all.fa.gz
50	bipolaris_zeicola_26_r_13	ftp://ftp.ensemblgenomes.org/pub/release-36/fungi/fasta/fungi_ascomycota1_collection/bipolaris_zeicola_26_r_13/cds/*.cds.all.fa.gz
51	blastomyces_dermatitidis_er_3	ftp://ftp.ensemblgenomes.org/pub/release-36/fungi/fasta/fungi_ascomycota1_collection/blastomyces_dermatitidis_er_3/cds/*.cds.all.fa.gz
52	blastomyces_gilchristii_slh14081	ftp://ftp.ensemblgenomes.org/pub/release-36/fungi/fasta/fungi_ascomycota1_collection/blastomyces_gilchristii_slh14081/cds/*.cds.all.fa.gz
53	blumeria_graminis	ftp://ftp.ensemblgenomes.org/pub/release-36/fungi/fasta/blumeria_graminis/cds/*.cds.all.fa.gz
54	botryobasidium_botryosum_fd_172_ss1	ftp://ftp.ensemblgenomes.org/pub/release-36/fungi/fasta/fungi_basidiomycota1_collection/botryobasidium_botryosum_fd_172_ss1/cds/*.cds.all.fa.gz
55	botrytis_cinerea	ftp://ftp.ensemblgenomes.org/pub/release-36/fungi/fasta/botrytis_cinerea/cds/*.cds.all.fa.gz
56	brettanomyces_bruxellensis_awri1499	ftp://ftp.ensemblgenomes.org/pub/release-36/fungi/fasta/fungi_ascomycota1_collection/brettanomyces_bruxellensis_awri1499/cds/*.cds.all.fa.gz
57	byssochlamys_spectabilis_no_5	ftp://ftp.ensemblgenomes.org/pub/release-36/fungi/fasta/fungi_ascomycota1_collection/byssochlamys_spectabilis_no_5/cds/*.cds.all.fa.gz
58	calocera_cornea_hhb12733	ftp://ftp.ensemblgenomes.org/pub/release-36/fungi/fasta/fungi_basidiomycota1_collection/calocera_cornea_hhb12733/cds/*.cds.all.fa.gz
59	calocera_viscosa_tufc12733	ftp://ftp.ensemblgenomes.org/pub/release-36/fungi/fasta/fungi_basidiomycota1_collection/calocera_viscosa_tufc12733/cds/*.cds.all.fa.gz
60	candida_albicans_wo_1	ftp://ftp.ensemblgenomes.org/pub/release-36/fungi/fasta/fungi_ascomycota1_collection/candida_albicans_wo_1/cds/*.cds.all.fa.gz
61	candida_arabinofermentans_nrrl_yb_2248	ftp://ftp.ensemblgenomes.org/pub/release-36/fungi/fasta/fungi_ascomycota3_collection/candida_arabinofermentans_nrrl_yb_2248/cds/*.cds.all.fa.gz
62	candida_dubliniensis_cd36	ftp://ftp.ensemblgenomes.org/pub/release-36/fungi/fasta/fungi_ascomycota1_collection/candida_dubliniensis_cd36/cds/*.cds.all.fa.gz
63	candida_maltosa_xu316	ftp://ftp.ensemblgenomes.org/pub/release-36/fungi/fasta/fungi_ascomycota1_collection/candida_maltosa_xu316/cds/*.cds.all.fa.gz
64	candida_orthopsilosis_co_90_125	ftp://ftp.ensemblgenomes.org/pub/release-36/fungi/fasta/fungi_ascomycota1_collection/candida_orthopsilosis_co_90_125/cds/*.cds.all.fa.gz
65	candida_parapsilosis_cdc317	ftp://ftp.ensemblgenomes.org/pub/release-36/fungi/fasta/fungi_ascomycota3_collection/candida_parapsilosis_cdc317/cds/*.cds.all.fa.gz
66	candida_tanzawaensis_nrrl_y_17324	ftp://ftp.ensemblgenomes.org/pub/release-36/fungi/fasta/fungi_ascomycota3_collection/candida_tanzawaensis_nrrl_y_17324/cds/*.cds.all.fa.gz
67	candida_tropicalis_mya_3404	ftp://ftp.ensemblgenomes.org/pub/release-36/fungi/fasta/fungi_ascomycota1_collection/candida_tropicalis_mya_3404/cds/*.cds.all.fa.gz
68	capronia_coronata_cbs_617_96	ftp://ftp.ensemblgenomes.org/pub/release-36/fungi/fasta/fungi_ascomycota1_collection/capronia_coronata_cbs_617_96/cds/*.cds.all.fa.gz
69	capronia_epimyces_cbs_606_96	ftp://ftp.ensemblgenomes.org/pub/release-36/fungi/fasta/fungi_ascomycota1_collection/capronia_epimyces_cbs_606_96/cds/*.cds.all.fa.gz
70	capronia_semi_immersa	ftp://ftp.ensemblgenomes.org/pub/release-36/fungi/fasta/fungi_ascomycota2_collection/capronia_semi_immersa/cds/*.cds.all.fa.gz
71	ceraceosorus_bombacis	ftp://ftp.ensemblgenomes.org/pub/release-36/fungi/fasta/fungi_basidiomycota1_collection/ceraceosorus_bombacis/cds/*.cds.all.fa.gz
72	ceratocystis_platani	ftp://ftp.ensemblgenomes.org/pub/release-36/fungi/fasta/fungi_ascomycota2_collection/ceratocystis_platani/cds/*.cds.all.fa.gz
73	cercospora_fijiensis_cirad86	ftp://ftp.ensemblgenomes.org/pub/release-36/fungi/fasta/fungi_ascomycota1_collection/cercospora_fijiensis_cirad86/cds/*.cds.all.fa.gz
74	chaetomium_globosum_cbs_148_51	ftp://ftp.ensemblgenomes.org/pub/release-36/fungi/fasta/fungi_ascomycota1_collection/chaetomium_globosum_cbs_148_51/cds/*.cds.all.fa.gz
75	chaetomium_thermophilum_var_thermophilum_dsm_1495	ftp://ftp.ensemblgenomes.org/pub/release-36/fungi/fasta/fungi_ascomycota1_collection/chaetomium_thermophilum_var_thermophilum_dsm_1495/cds/*.cds.all.fa.gz
76	choanephora_cucurbitarum	ftp://ftp.ensemblgenomes.org/pub/release-36/fungi/fasta/fungi_fungiincertaesedis1_collection/choanephora_cucurbitarum/cds/*.cds.all.fa.gz
77	cladophialophora_bantiana_cbs_173_52	ftp://ftp.ensemblgenomes.org/pub/release-36/fungi/fasta/fungi_ascomycota2_collection/cladophialophora_bantiana_cbs_173_52/cds/*.cds.all.fa.gz
78	cladophialophora_carrionii_cbs_160_54	ftp://ftp.ensemblgenomes.org/pub/release-36/fungi/fasta/fungi_ascomycota1_collection/cladophialophora_carrionii_cbs_160_54/cds/*.cds.all.fa.gz
79	cladophialophora_immunda	ftp://ftp.ensemblgenomes.org/pub/release-36/fungi/fasta/fungi_ascomycota2_collection/cladophialophora_immunda/cds/*.cds.all.fa.gz
80	cladophialophora_psammophila_cbs_110553	ftp://ftp.ensemblgenomes.org/pub/release-36/fungi/fasta/fungi_ascomycota1_collection/cladophialophora_psammophila_cbs_110553/cds/*.cds.all.fa.gz
81	cladophialophora_yegresii_cbs_114405	ftp://ftp.ensemblgenomes.org/pub/release-36/fungi/fasta/fungi_ascomycota1_collection/cladophialophora_yegresii_cbs_114405/cds/*.cds.all.fa.gz
82	claviceps_purpurea_20_1	ftp://ftp.ensemblgenomes.org/pub/release-36/fungi/fasta/fungi_ascomycota1_collection/claviceps_purpurea_20_1/cds/*.cds.all.fa.gz
83	clavispora_lusitaniae_atcc_42720	ftp://ftp.ensemblgenomes.org/pub/release-36/fungi/fasta/fungi_ascomycota1_collection/clavispora_lusitaniae_atcc_42720/cds/*.cds.all.fa.gz
84	coccidioides_immitis_rs	ftp://ftp.ensemblgenomes.org/pub/release-36/fungi/fasta/fungi_ascomycota1_collection/coccidioides_immitis_rs/cds/*.cds.all.fa.gz
85	coccidioides_posadasii_str_silveira	ftp://ftp.ensemblgenomes.org/pub/release-36/fungi/fasta/fungi_ascomycota1_collection/coccidioides_posadasii_str_silveira/cds/*.cds.all.fa.gz
86	colletotrichum_fioriniae_pj7	ftp://ftp.ensemblgenomes.org/pub/release-36/fungi/fasta/fungi_ascomycota1_collection/colletotrichum_fioriniae_pj7/cds/*.cds.all.fa.gz
87	colletotrichum_gloeosporioides	ftp://ftp.ensemblgenomes.org/pub/release-36/fungi/fasta/colletotrichum_gloeosporioides/cds/*.cds.all.fa.gz
88	colletotrichum_graminicola	ftp://ftp.ensemblgenomes.org/pub/release-36/fungi/fasta/colletotrichum_graminicola/cds/*.cds.all.fa.gz
89	colletotrichum_higginsianum	ftp://ftp.ensemblgenomes.org/pub/release-36/fungi/fasta/colletotrichum_higginsianum/cds/*.cds.all.fa.gz
90	colletotrichum_incanum	ftp://ftp.ensemblgenomes.org/pub/release-36/fungi/fasta/fungi_ascomycota3_collection/colletotrichum_incanum/cds/*.cds.all.fa.gz
91	colletotrichum_nymphaeae_sa_01	ftp://ftp.ensemblgenomes.org/pub/release-36/fungi/fasta/fungi_ascomycota3_collection/colletotrichum_nymphaeae_sa_01/cds/*.cds.all.fa.gz
92	colletotrichum_orbiculare	ftp://ftp.ensemblgenomes.org/pub/release-36/fungi/fasta/colletotrichum_orbiculare/cds/*.cds.all.fa.gz
93	colletotrichum_salicis	ftp://ftp.ensemblgenomes.org/pub/release-36/fungi/fasta/fungi_ascomycota3_collection/colletotrichum_salicis/cds/*.cds.all.fa.gz
94	colletotrichum_simmondsii	ftp://ftp.ensemblgenomes.org/pub/release-36/fungi/fasta/fungi_ascomycota3_collection/colletotrichum_simmondsii/cds/*.cds.all.fa.gz
95	colletotrichum_sublineola	ftp://ftp.ensemblgenomes.org/pub/release-36/fungi/fasta/fungi_ascomycota1_collection/colletotrichum_sublineola/cds/*.cds.all.fa.gz
96	colletotrichum_tofieldiae	ftp://ftp.ensemblgenomes.org/pub/release-36/fungi/fasta/fungi_ascomycota3_collection/colletotrichum_tofieldiae/cds/*.cds.all.fa.gz
97	conidiobolus_coronatus_nrrl_28638	ftp://ftp.ensemblgenomes.org/pub/release-36/fungi/fasta/fungi_entomophthoromycota1_collection/conidiobolus_coronatus_nrrl_28638/cds/*.cds.all.fa.gz
98	coniophora_puteana_rwd_64_598_ss2	ftp://ftp.ensemblgenomes.org/pub/release-36/fungi/fasta/fungi_basidiomycota1_collection/coniophora_puteana_rwd_64_598_ss2/cds/*.cds.all.fa.gz
99	coniosporium_apollinis_cbs_100218	ftp://ftp.ensemblgenomes.org/pub/release-36/fungi/fasta/fungi_ascomycota1_collection/coniosporium_apollinis_cbs_100218/cds/*.cds.all.fa.gz
100	coprinopsis_cinerea_okayama7_130	ftp://ftp.ensemblgenomes.org/pub/release-36/fungi/fasta/fungi_basidiomycota1_collection/coprinopsis_cinerea_okayama7_130/cds/*.cds.all.fa.gz
101	cordyceps_brongniartii_rcef_3172	ftp://ftp.ensemblgenomes.org/pub/release-36/fungi/fasta/fungi_ascomycota3_collection/cordyceps_brongniartii_rcef_3172/cds/*.cds.all.fa.gz
102	cordyceps_confragosa_rcef_1005	ftp://ftp.ensemblgenomes.org/pub/release-36/fungi/fasta/fungi_ascomycota3_collection/cordyceps_confragosa_rcef_1005/cds/*.cds.all.fa.gz
103	cordyceps_militaris_cm01	ftp://ftp.ensemblgenomes.org/pub/release-36/fungi/fasta/fungi_ascomycota1_collection/cordyceps_militaris_cm01/cds/*.cds.all.fa.gz
104	cryptococcus_amylolentus_cbs_6039	ftp://ftp.ensemblgenomes.org/pub/release-36/fungi/fasta/fungi_basidiomycota1_collection/cryptococcus_amylolentus_cbs_6039/cds/*.cds.all.fa.gz
105	cryptococcus_depauperatus_cbs_7855	ftp://ftp.ensemblgenomes.org/pub/release-36/fungi/fasta/fungi_basidiomycota1_collection/cryptococcus_depauperatus_cbs_7855/cds/*.cds.all.fa.gz
106	cryptococcus_gattii_ca1873	ftp://ftp.ensemblgenomes.org/pub/release-36/fungi/fasta/fungi_basidiomycota1_collection/cryptococcus_gattii_ca1873/cds/*.cds.all.fa.gz
107	cryptococcus_gattii_vgii_mmrl2647	ftp://ftp.ensemblgenomes.org/pub/release-36/fungi/fasta/fungi_basidiomycota1_collection/cryptococcus_gattii_vgii_mmrl2647/cds/*.cds.all.fa.gz
108	cryptococcus_gattii_vgiv_ind107	ftp://ftp.ensemblgenomes.org/pub/release-36/fungi/fasta/fungi_basidiomycota1_collection/cryptococcus_gattii_vgiv_ind107/cds/*.cds.all.fa.gz
109	cryptococcus_gattii_wm276	ftp://ftp.ensemblgenomes.org/pub/release-36/fungi/fasta/fungi_basidiomycota1_collection/cryptococcus_gattii_wm276/cds/*.cds.all.fa.gz
110	cryptococcus_neoformans	ftp://ftp.ensemblgenomes.org/pub/release-36/fungi/fasta/cryptococcus_neoformans/cds/*.cds.all.fa.gz
111	cutaneotrichosporon_oleaginosus	ftp://ftp.ensemblgenomes.org/pub/release-36/fungi/fasta/fungi_basidiomycota1_collection/cutaneotrichosporon_oleaginosus/cds/*.cds.all.fa.gz
112	cyberlindnera_jadinii	ftp://ftp.ensemblgenomes.org/pub/release-36/fungi/fasta/fungi_ascomycota3_collection/cyberlindnera_jadinii/cds/*.cds.all.fa.gz
113	cylindrobasidium_torrendii_fp15055_ss_10	ftp://ftp.ensemblgenomes.org/pub/release-36/fungi/fasta/fungi_basidiomycota1_collection/cylindrobasidium_torrendii_fp15055_ss_10/cds/*.cds.all.fa.gz
114	cyphellophora_europaea_cbs_101466	ftp://ftp.ensemblgenomes.org/pub/release-36/fungi/fasta/fungi_ascomycota1_collection/cyphellophora_europaea_cbs_101466/cds/*.cds.all.fa.gz
115	dactylellina_haptotyla_cbs_200_50	ftp://ftp.ensemblgenomes.org/pub/release-36/fungi/fasta/fungi_ascomycota1_collection/dactylellina_haptotyla_cbs_200_50/cds/*.cds.all.fa.gz
116	daedalea_quercina_l_15889	ftp://ftp.ensemblgenomes.org/pub/release-36/fungi/fasta/fungi_basidiomycota1_collection/daedalea_quercina_l_15889/cds/*.cds.all.fa.gz
117	debaryomyces_fabryi	ftp://ftp.ensemblgenomes.org/pub/release-36/fungi/fasta/fungi_ascomycota3_collection/debaryomyces_fabryi/cds/*.cds.all.fa.gz
118	debaryomyces_hansenii_cbs767	ftp://ftp.ensemblgenomes.org/pub/release-36/fungi/fasta/fungi_ascomycota1_collection/debaryomyces_hansenii_cbs767/cds/*.cds.all.fa.gz
119	diaporthe_ampelina	ftp://ftp.ensemblgenomes.org/pub/release-36/fungi/fasta/fungi_ascomycota2_collection/diaporthe_ampelina/cds/*.cds.all.fa.gz
120	diaporthe_helianthi	ftp://ftp.ensemblgenomes.org/pub/release-36/fungi/fasta/fungi_ascomycota3_collection/diaporthe_helianthi/cds/*.cds.all.fa.gz
121	dichomitus_squalens_lyad_421_ss1	ftp://ftp.ensemblgenomes.org/pub/release-36/fungi/fasta/fungi_basidiomycota1_collection/dichomitus_squalens_lyad_421_ss1/cds/*.cds.all.fa.gz
122	diplodia_seriata	ftp://ftp.ensemblgenomes.org/pub/release-36/fungi/fasta/fungi_ascomycota2_collection/diplodia_seriata/cds/*.cds.all.fa.gz
123	dothistroma_septosporum	ftp://ftp.ensemblgenomes.org/pub/release-36/fungi/fasta/dothistroma_septosporum/cds/*.cds.all.fa.gz
124	drechmeria_coniospora	ftp://ftp.ensemblgenomes.org/pub/release-36/fungi/fasta/fungi_ascomycota3_collection/drechmeria_coniospora/cds/*.cds.all.fa.gz
125	drechslerella_stenobrocha_248	ftp://ftp.ensemblgenomes.org/pub/release-36/fungi/fasta/fungi_ascomycota1_collection/drechslerella_stenobrocha_248/cds/*.cds.all.fa.gz
126	edhazardia_aedis_usnm_41457	ftp://ftp.ensemblgenomes.org/pub/release-36/fungi/fasta/fungi_microsporidia1_collection/edhazardia_aedis_usnm_41457/cds/*.cds.all.fa.gz
127	emmonsia_crescens_uamh_3008	ftp://ftp.ensemblgenomes.org/pub/release-36/fungi/fasta/fungi_ascomycota2_collection/emmonsia_crescens_uamh_3008/cds/*.cds.all.fa.gz
128	emmonsia_parva_uamh_139	ftp://ftp.ensemblgenomes.org/pub/release-36/fungi/fasta/fungi_ascomycota2_collection/emmonsia_parva_uamh_139/cds/*.cds.all.fa.gz
129	emmonsia_sp_cac_2015a	ftp://ftp.ensemblgenomes.org/pub/release-36/fungi/fasta/fungi_ascomycota3_collection/emmonsia_sp_cac_2015a/cds/*.cds.all.fa.gz
130	encephalitozoon_cuniculi_gb_m1	ftp://ftp.ensemblgenomes.org/pub/release-36/fungi/fasta/fungi_microsporidia1_collection/encephalitozoon_cuniculi_gb_m1/cds/*.cds.all.fa.gz
131	encephalitozoon_hellem_atcc_50504	ftp://ftp.ensemblgenomes.org/pub/release-36/fungi/fasta/fungi_microsporidia1_collection/encephalitozoon_hellem_atcc_50504/cds/*.cds.all.fa.gz
132	encephalitozoon_intestinalis_atcc_50506	ftp://ftp.ensemblgenomes.org/pub/release-36/fungi/fasta/fungi_microsporidia1_collection/encephalitozoon_intestinalis_atcc_50506/cds/*.cds.all.fa.gz
133	encephalitozoon_romaleae_sj_2008	ftp://ftp.ensemblgenomes.org/pub/release-36/fungi/fasta/fungi_microsporidia1_collection/encephalitozoon_romaleae_sj_2008/cds/*.cds.all.fa.gz
134	endocarpon_pusillum_z07020	ftp://ftp.ensemblgenomes.org/pub/release-36/fungi/fasta/fungi_ascomycota1_collection/endocarpon_pusillum_z07020/cds/*.cds.all.fa.gz
135	enterocytozoon_bieneusi_h348	ftp://ftp.ensemblgenomes.org/pub/release-36/fungi/fasta/fungi_microsporidia1_collection/enterocytozoon_bieneusi_h348/cds/*.cds.all.fa.gz
136	eremothecium_cymbalariae_dbvpg_7215	ftp://ftp.ensemblgenomes.org/pub/release-36/fungi/fasta/fungi_ascomycota1_collection/eremothecium_cymbalariae_dbvpg_7215/cds/*.cds.all.fa.gz
137	eremothecium_sinecaudum	ftp://ftp.ensemblgenomes.org/pub/release-36/fungi/fasta/fungi_ascomycota3_collection/eremothecium_sinecaudum/cds/*.cds.all.fa.gz
138	erysiphe_necator	ftp://ftp.ensemblgenomes.org/pub/release-36/fungi/fasta/fungi_ascomycota2_collection/erysiphe_necator/cds/*.cds.all.fa.gz
139	escovopsis_weberi	ftp://ftp.ensemblgenomes.org/pub/release-36/fungi/fasta/fungi_ascomycota3_collection/escovopsis_weberi/cds/*.cds.all.fa.gz
140	eutypa_lata_ucrel1	ftp://ftp.ensemblgenomes.org/pub/release-36/fungi/fasta/fungi_ascomycota1_collection/eutypa_lata_ucrel1/cds/*.cds.all.fa.gz
141	exidia_glandulosa_hhb12029	ftp://ftp.ensemblgenomes.org/pub/release-36/fungi/fasta/fungi_basidiomycota1_collection/exidia_glandulosa_hhb12029/cds/*.cds.all.fa.gz
142	exophiala_aquamarina_cbs_119918	ftp://ftp.ensemblgenomes.org/pub/release-36/fungi/fasta/fungi_ascomycota1_collection/exophiala_aquamarina_cbs_119918/cds/*.cds.all.fa.gz
143	exophiala_dermatitidis_nih_ut8656	ftp://ftp.ensemblgenomes.org/pub/release-36/fungi/fasta/fungi_ascomycota1_collection/exophiala_dermatitidis_nih_ut8656/cds/*.cds.all.fa.gz
144	exophiala_mesophila	ftp://ftp.ensemblgenomes.org/pub/release-36/fungi/fasta/fungi_ascomycota2_collection/exophiala_mesophila/cds/*.cds.all.fa.gz
145	exophiala_oligosperma	ftp://ftp.ensemblgenomes.org/pub/release-36/fungi/fasta/fungi_ascomycota2_collection/exophiala_oligosperma/cds/*.cds.all.fa.gz
146	exophiala_sideris	ftp://ftp.ensemblgenomes.org/pub/release-36/fungi/fasta/fungi_ascomycota2_collection/exophiala_sideris/cds/*.cds.all.fa.gz
147	exophiala_spinifera	ftp://ftp.ensemblgenomes.org/pub/release-36/fungi/fasta/fungi_ascomycota2_collection/exophiala_spinifera/cds/*.cds.all.fa.gz
148	exophiala_xenobiotica	ftp://ftp.ensemblgenomes.org/pub/release-36/fungi/fasta/fungi_ascomycota2_collection/exophiala_xenobiotica/cds/*.cds.all.fa.gz
149	fibroporia_radiculosa	ftp://ftp.ensemblgenomes.org/pub/release-36/fungi/fasta/fungi_basidiomycota1_collection/fibroporia_radiculosa/cds/*.cds.all.fa.gz
150	fibulorhizoctonia_sp_cbs_109695	ftp://ftp.ensemblgenomes.org/pub/release-36/fungi/fasta/fungi_basidiomycota1_collection/fibulorhizoctonia_sp_cbs_109695/cds/*.cds.all.fa.gz
151	fistulina_hepatica_atcc_64428	ftp://ftp.ensemblgenomes.org/pub/release-36/fungi/fasta/fungi_basidiomycota1_collection/fistulina_hepatica_atcc_64428/cds/*.cds.all.fa.gz
152	fomitiporia_mediterranea_mf3_22	ftp://ftp.ensemblgenomes.org/pub/release-36/fungi/fasta/fungi_basidiomycota1_collection/fomitiporia_mediterranea_mf3_22/cds/*.cds.all.fa.gz
153	fomitopsis_pinicola_fp_58527_ss1	ftp://ftp.ensemblgenomes.org/pub/release-36/fungi/fasta/fungi_basidiomycota1_collection/fomitopsis_pinicola_fp_58527_ss1/cds/*.cds.all.fa.gz
154	fonsecaea_erecta	ftp://ftp.ensemblgenomes.org/pub/release-36/fungi/fasta/fungi_ascomycota3_collection/fonsecaea_erecta/cds/*.cds.all.fa.gz
155	fonsecaea_monophora	ftp://ftp.ensemblgenomes.org/pub/release-36/fungi/fasta/fungi_ascomycota3_collection/fonsecaea_monophora/cds/*.cds.all.fa.gz
156	fonsecaea_multimorphosa_cbs_102226	ftp://ftp.ensemblgenomes.org/pub/release-36/fungi/fasta/fungi_ascomycota2_collection/fonsecaea_multimorphosa_cbs_102226/cds/*.cds.all.fa.gz
157	fonsecaea_nubica	ftp://ftp.ensemblgenomes.org/pub/release-36/fungi/fasta/fungi_ascomycota3_collection/fonsecaea_nubica/cds/*.cds.all.fa.gz
158	fonsecaea_pedrosoi_cbs_271_37	ftp://ftp.ensemblgenomes.org/pub/release-36/fungi/fasta/fungi_ascomycota2_collection/fonsecaea_pedrosoi_cbs_271_37/cds/*.cds.all.fa.gz
159	fusarium_culmorum	ftp://ftp.ensemblgenomes.org/pub/release-36/fungi/fasta/fusarium_culmorum/cds/*.cds.all.fa.gz
160	fusarium_fujikuroi	ftp://ftp.ensemblgenomes.org/pub/release-36/fungi/fasta/fusarium_fujikuroi/cds/*.cds.all.fa.gz
161	fusarium_graminearum	ftp://ftp.ensemblgenomes.org/pub/release-36/fungi/fasta/fusarium_graminearum/cds/*.cds.all.fa.gz
162	fusarium_langsethiae	ftp://ftp.ensemblgenomes.org/pub/release-36/fungi/fasta/fungi_ascomycota3_collection/fusarium_langsethiae/cds/*.cds.all.fa.gz
163	fusarium_oxysporum	ftp://ftp.ensemblgenomes.org/pub/release-36/fungi/fasta/fusarium_oxysporum/cds/*.cds.all.fa.gz
164	fusarium_poae	ftp://ftp.ensemblgenomes.org/pub/release-36/fungi/fasta/fungi_ascomycota3_collection/fusarium_poae/cds/*.cds.all.fa.gz
165	fusarium_pseudograminearum	ftp://ftp.ensemblgenomes.org/pub/release-36/fungi/fasta/fusarium_pseudograminearum/cds/*.cds.all.fa.gz
166	fusarium_solani	ftp://ftp.ensemblgenomes.org/pub/release-36/fungi/fasta/fusarium_solani/cds/*.cds.all.fa.gz
167	fusarium_verticillioides	ftp://ftp.ensemblgenomes.org/pub/release-36/fungi/fasta/fusarium_verticillioides/cds/*.cds.all.fa.gz
168	gaeumannomyces_graminis	ftp://ftp.ensemblgenomes.org/pub/release-36/fungi/fasta/gaeumannomyces_graminis/cds/*.cds.all.fa.gz
169	galerina_marginata_cbs_339_88	ftp://ftp.ensemblgenomes.org/pub/release-36/fungi/fasta/fungi_basidiomycota1_collection/galerina_marginata_cbs_339_88/cds/*.cds.all.fa.gz
170	gelatoporia_subvermispora_b	ftp://ftp.ensemblgenomes.org/pub/release-36/fungi/fasta/fungi_basidiomycota1_collection/gelatoporia_subvermispora_b/cds/*.cds.all.fa.gz
171	geotrichum_candidum	ftp://ftp.ensemblgenomes.org/pub/release-36/fungi/fasta/fungi_ascomycota3_collection/geotrichum_candidum/cds/*.cds.all.fa.gz
172	glarea_lozoyensis_74030	ftp://ftp.ensemblgenomes.org/pub/release-36/fungi/fasta/fungi_ascomycota1_collection/glarea_lozoyensis_74030/cds/*.cds.all.fa.gz
173	gloeophyllum_trabeum_atcc_11539	ftp://ftp.ensemblgenomes.org/pub/release-36/fungi/fasta/fungi_basidiomycota1_collection/gloeophyllum_trabeum_atcc_11539/cds/*.cds.all.fa.gz
174	gonapodya_prolifera_jel478	ftp://ftp.ensemblgenomes.org/pub/release-36/fungi/fasta/fungi_chytridiomycota1_collection/gonapodya_prolifera_jel478/cds/*.cds.all.fa.gz
175	grifola_frondosa	ftp://ftp.ensemblgenomes.org/pub/release-36/fungi/fasta/fungi_basidiomycota1_collection/grifola_frondosa/cds/*.cds.all.fa.gz
176	grosmannia_clavigera_kw1407	ftp://ftp.ensemblgenomes.org/pub/release-36/fungi/fasta/fungi_ascomycota1_collection/grosmannia_clavigera_kw1407/cds/*.cds.all.fa.gz
177	gymnopus_luxurians_fd_317_m1	ftp://ftp.ensemblgenomes.org/pub/release-36/fungi/fasta/fungi_basidiomycota1_collection/gymnopus_luxurians_fd_317_m1/cds/*.cds.all.fa.gz
178	hanseniaspora_opuntiae	ftp://ftp.ensemblgenomes.org/pub/release-36/fungi/fasta/fungi_ascomycota3_collection/hanseniaspora_opuntiae/cds/*.cds.all.fa.gz
179	hanseniaspora_osmophila	ftp://ftp.ensemblgenomes.org/pub/release-36/fungi/fasta/fungi_ascomycota3_collection/hanseniaspora_osmophila/cds/*.cds.all.fa.gz
180	hanseniaspora_uvarum_dsm_2768	ftp://ftp.ensemblgenomes.org/pub/release-36/fungi/fasta/fungi_ascomycota2_collection/hanseniaspora_uvarum_dsm_2768/cds/*.cds.all.fa.gz
181	hanseniaspora_valbyensis_nrrl_y_1626	ftp://ftp.ensemblgenomes.org/pub/release-36/fungi/fasta/fungi_ascomycota3_collection/hanseniaspora_valbyensis_nrrl_y_1626/cds/*.cds.all.fa.gz
182	hebeloma_cylindrosporum_h7	ftp://ftp.ensemblgenomes.org/pub/release-36/fungi/fasta/fungi_basidiomycota1_collection/hebeloma_cylindrosporum_h7/cds/*.cds.all.fa.gz
183	heterobasidion_irregulare_tc_32_1	ftp://ftp.ensemblgenomes.org/pub/release-36/fungi/fasta/fungi_basidiomycota1_collection/heterobasidion_irregulare_tc_32_1/cds/*.cds.all.fa.gz
184	hirsutella_minnesotensis_3608	ftp://ftp.ensemblgenomes.org/pub/release-36/fungi/fasta/fungi_ascomycota2_collection/hirsutella_minnesotensis_3608/cds/*.cds.all.fa.gz
185	histoplasma_capsulatum_nam1	ftp://ftp.ensemblgenomes.org/pub/release-36/fungi/fasta/fungi_ascomycota1_collection/histoplasma_capsulatum_nam1/cds/*.cds.all.fa.gz
186	hydnomerulius_pinastri_md_312	ftp://ftp.ensemblgenomes.org/pub/release-36/fungi/fasta/fungi_basidiomycota1_collection/hydnomerulius_pinastri_md_312/cds/*.cds.all.fa.gz
187	hypholoma_sublateritium_fd_334_ss_4	ftp://ftp.ensemblgenomes.org/pub/release-36/fungi/fasta/fungi_basidiomycota1_collection/hypholoma_sublateritium_fd_334_ss_4/cds/*.cds.all.fa.gz
188	hyphopichia_burtonii_nrrl_y_1933	ftp://ftp.ensemblgenomes.org/pub/release-36/fungi/fasta/fungi_ascomycota3_collection/hyphopichia_burtonii_nrrl_y_1933/cds/*.cds.all.fa.gz
189	hypsizygus_marmoreus	ftp://ftp.ensemblgenomes.org/pub/release-36/fungi/fasta/fungi_basidiomycota1_collection/hypsizygus_marmoreus/cds/*.cds.all.fa.gz
190	isaria_fumosorosea_arsef_2679	ftp://ftp.ensemblgenomes.org/pub/release-36/fungi/fasta/fungi_ascomycota3_collection/isaria_fumosorosea_arsef_2679/cds/*.cds.all.fa.gz
191	jaapia_argillacea_mucl_33604	ftp://ftp.ensemblgenomes.org/pub/release-36/fungi/fasta/fungi_basidiomycota1_collection/jaapia_argillacea_mucl_33604/cds/*.cds.all.fa.gz
192	kalmanozyma_brasiliensis_ghg001	ftp://ftp.ensemblgenomes.org/pub/release-36/fungi/fasta/fungi_basidiomycota1_collection/kalmanozyma_brasiliensis_ghg001/cds/*.cds.all.fa.gz
193	kazachstania_africana_cbs_2517	ftp://ftp.ensemblgenomes.org/pub/release-36/fungi/fasta/fungi_ascomycota1_collection/kazachstania_africana_cbs_2517/cds/*.cds.all.fa.gz
194	kazachstania_naganishii_cbs_8797	ftp://ftp.ensemblgenomes.org/pub/release-36/fungi/fasta/fungi_ascomycota1_collection/kazachstania_naganishii_cbs_8797/cds/*.cds.all.fa.gz
195	kluyveromyces_lactis	ftp://ftp.ensemblgenomes.org/pub/release-36/fungi/fasta/fungi_ascomycota1_collection/kluyveromyces_lactis/cds/*.cds.all.fa.gz
196	kluyveromyces_marxianus_dmku3_1042	ftp://ftp.ensemblgenomes.org/pub/release-36/fungi/fasta/fungi_ascomycota3_collection/kluyveromyces_marxianus_dmku3_1042/cds/*.cds.all.fa.gz
197	komagataella_pastoris	ftp://ftp.ensemblgenomes.org/pub/release-36/fungi/fasta/komagataella_pastoris/cds/*.cds.all.fa.gz
198	komagataella_phaffii_cbs_7435	ftp://ftp.ensemblgenomes.org/pub/release-36/fungi/fasta/fungi_ascomycota1_collection/komagataella_phaffii_cbs_7435/cds/*.cds.all.fa.gz
199	kuraishia_capsulata_cbs_1993	ftp://ftp.ensemblgenomes.org/pub/release-36/fungi/fasta/fungi_ascomycota1_collection/kuraishia_capsulata_cbs_1993/cds/*.cds.all.fa.gz
200	kwoniella_bestiolae_cbs_10118	ftp://ftp.ensemblgenomes.org/pub/release-36/fungi/fasta/fungi_basidiomycota1_collection/kwoniella_bestiolae_cbs_10118/cds/*.cds.all.fa.gz
201	kwoniella_dejecticola_cbs_10117	ftp://ftp.ensemblgenomes.org/pub/release-36/fungi/fasta/fungi_basidiomycota1_collection/kwoniella_dejecticola_cbs_10117/cds/*.cds.all.fa.gz
202	kwoniella_heveanensis_cbs_569	ftp://ftp.ensemblgenomes.org/pub/release-36/fungi/fasta/fungi_basidiomycota1_collection/kwoniella_heveanensis_cbs_569/cds/*.cds.all.fa.gz
203	kwoniella_mangroviensis_cbs_8886	ftp://ftp.ensemblgenomes.org/pub/release-36/fungi/fasta/fungi_basidiomycota1_collection/kwoniella_mangroviensis_cbs_8886/cds/*.cds.all.fa.gz
204	kwoniella_pini_cbs_10737	ftp://ftp.ensemblgenomes.org/pub/release-36/fungi/fasta/fungi_basidiomycota1_collection/kwoniella_pini_cbs_10737/cds/*.cds.all.fa.gz
205	laccaria_amethystina_laam_08_1	ftp://ftp.ensemblgenomes.org/pub/release-36/fungi/fasta/fungi_basidiomycota1_collection/laccaria_amethystina_laam_08_1/cds/*.cds.all.fa.gz
206	laccaria_bicolor_s238n_h82	ftp://ftp.ensemblgenomes.org/pub/release-36/fungi/fasta/fungi_basidiomycota1_collection/laccaria_bicolor_s238n_h82/cds/*.cds.all.fa.gz
207	lachancea_lanzarotensis	ftp://ftp.ensemblgenomes.org/pub/release-36/fungi/fasta/fungi_ascomycota2_collection/lachancea_lanzarotensis/cds/*.cds.all.fa.gz
208	lachancea_thermotolerans_cbs_6340	ftp://ftp.ensemblgenomes.org/pub/release-36/fungi/fasta/fungi_ascomycota1_collection/lachancea_thermotolerans_cbs_6340/cds/*.cds.all.fa.gz
209	laetiporus_sulphureus_93_53	ftp://ftp.ensemblgenomes.org/pub/release-36/fungi/fasta/fungi_basidiomycota1_collection/laetiporus_sulphureus_93_53/cds/*.cds.all.fa.gz
210	leptosphaeria_maculans	ftp://ftp.ensemblgenomes.org/pub/release-36/fungi/fasta/leptosphaeria_maculans/cds/*.cds.all.fa.gz
211	leucoagaricus_sp_symc_cos	ftp://ftp.ensemblgenomes.org/pub/release-36/fungi/fasta/fungi_basidiomycota1_collection/leucoagaricus_sp_symc_cos/cds/*.cds.all.fa.gz
212	lichtheimia_corymbifera_jmrc_fsu_9682	ftp://ftp.ensemblgenomes.org/pub/release-36/fungi/fasta/fungi_fungiincertaesedis1_collection/lichtheimia_corymbifera_jmrc_fsu_9682/cds/*.cds.all.fa.gz
213	lichtheimia_ramosa	ftp://ftp.ensemblgenomes.org/pub/release-36/fungi/fasta/fungi_fungiincertaesedis1_collection/lichtheimia_ramosa/cds/*.cds.all.fa.gz
214	lipomyces_starkeyi_nrrl_y_11557	ftp://ftp.ensemblgenomes.org/pub/release-36/fungi/fasta/fungi_ascomycota3_collection/lipomyces_starkeyi_nrrl_y_11557/cds/*.cds.all.fa.gz
215	lodderomyces_elongisporus_nrrl_yb_4239	ftp://ftp.ensemblgenomes.org/pub/release-36/fungi/fasta/fungi_ascomycota1_collection/lodderomyces_elongisporus_nrrl_yb_4239/cds/*.cds.all.fa.gz
216	macrophomina_phaseolina_ms6	ftp://ftp.ensemblgenomes.org/pub/release-36/fungi/fasta/fungi_ascomycota1_collection/macrophomina_phaseolina_ms6/cds/*.cds.all.fa.gz
217	madurella_mycetomatis	ftp://ftp.ensemblgenomes.org/pub/release-36/fungi/fasta/fungi_ascomycota3_collection/madurella_mycetomatis/cds/*.cds.all.fa.gz
218	magnaporthe_oryzae	ftp://ftp.ensemblgenomes.org/pub/release-36/fungi/fasta/magnaporthe_oryzae/cds/*.cds.all.fa.gz
219	magnaporthe_poae	ftp://ftp.ensemblgenomes.org/pub/release-36/fungi/fasta/magnaporthe_poae/cds/*.cds.all.fa.gz
220	malassezia_pachydermatis	ftp://ftp.ensemblgenomes.org/pub/release-36/fungi/fasta/fungi_basidiomycota1_collection/malassezia_pachydermatis/cds/*.cds.all.fa.gz
221	malassezia_sympodialis_atcc_42132	ftp://ftp.ensemblgenomes.org/pub/release-36/fungi/fasta/fungi_basidiomycota1_collection/malassezia_sympodialis_atcc_42132/cds/*.cds.all.fa.gz
222	marssonina_brunnea_f_sp_multigermtubi_mb_m1	ftp://ftp.ensemblgenomes.org/pub/release-36/fungi/fasta/fungi_ascomycota1_collection/marssonina_brunnea_f_sp_multigermtubi_mb_m1/cds/*.cds.all.fa.gz
223	melampsora_laricipopulina	ftp://ftp.ensemblgenomes.org/pub/release-36/fungi/fasta/melampsora_laricipopulina/cds/*.cds.all.fa.gz
224	metarhizium_acridum_cqma_102	ftp://ftp.ensemblgenomes.org/pub/release-36/fungi/fasta/fungi_ascomycota1_collection/metarhizium_acridum_cqma_102/cds/*.cds.all.fa.gz
225	metarhizium_album_arsef_1941	ftp://ftp.ensemblgenomes.org/pub/release-36/fungi/fasta/fungi_ascomycota2_collection/metarhizium_album_arsef_1941/cds/*.cds.all.fa.gz
226	metarhizium_anisopliae	ftp://ftp.ensemblgenomes.org/pub/release-36/fungi/fasta/fungi_ascomycota1_collection/metarhizium_anisopliae/cds/*.cds.all.fa.gz
227	metarhizium_anisopliae_arsef_23	ftp://ftp.ensemblgenomes.org/pub/release-36/fungi/fasta/fungi_ascomycota1_collection/metarhizium_anisopliae_arsef_23/cds/*.cds.all.fa.gz
228	metarhizium_brunneum_arsef_3297	ftp://ftp.ensemblgenomes.org/pub/release-36/fungi/fasta/fungi_ascomycota2_collection/metarhizium_brunneum_arsef_3297/cds/*.cds.all.fa.gz
229	metarhizium_guizhouense_arsef_977	ftp://ftp.ensemblgenomes.org/pub/release-36/fungi/fasta/fungi_ascomycota2_collection/metarhizium_guizhouense_arsef_977/cds/*.cds.all.fa.gz
230	metarhizium_majus_arsef_297	ftp://ftp.ensemblgenomes.org/pub/release-36/fungi/fasta/fungi_ascomycota2_collection/metarhizium_majus_arsef_297/cds/*.cds.all.fa.gz
231	metarhizium_rileyi_rcef_4871	ftp://ftp.ensemblgenomes.org/pub/release-36/fungi/fasta/fungi_ascomycota3_collection/metarhizium_rileyi_rcef_4871/cds/*.cds.all.fa.gz
232	metschnikowia_bicuspidata_var_bicuspidata_nrrl_yb_4993	ftp://ftp.ensemblgenomes.org/pub/release-36/fungi/fasta/fungi_ascomycota3_collection/metschnikowia_bicuspidata_var_bicuspidata_nrrl_yb_4993/cds/*.cds.all.fa.gz
233	meyerozyma_guilliermondii_atcc_6260	ftp://ftp.ensemblgenomes.org/pub/release-36/fungi/fasta/fungi_ascomycota1_collection/meyerozyma_guilliermondii_atcc_6260/cds/*.cds.all.fa.gz
234	microbotryum_violaceum	ftp://ftp.ensemblgenomes.org/pub/release-36/fungi/fasta/microbotryum_violaceum/cds/*.cds.all.fa.gz
235	microdochium_bolleyi	ftp://ftp.ensemblgenomes.org/pub/release-36/fungi/fasta/fungi_ascomycota3_collection/microdochium_bolleyi/cds/*.cds.all.fa.gz
236	microsporum_gypseum_cbs_118893	ftp://ftp.ensemblgenomes.org/pub/release-36/fungi/fasta/fungi_ascomycota1_collection/microsporum_gypseum_cbs_118893/cds/*.cds.all.fa.gz
237	millerozyma_farinosa_cbs_7064	ftp://ftp.ensemblgenomes.org/pub/release-36/fungi/fasta/fungi_ascomycota1_collection/millerozyma_farinosa_cbs_7064/cds/*.cds.all.fa.gz
238	mitosporidium_daphniae	ftp://ftp.ensemblgenomes.org/pub/release-36/fungi/fasta/fungi_microsporidia1_collection/mitosporidium_daphniae/cds/*.cds.all.fa.gz
239	mixia_osmundae_iam_14324	ftp://ftp.ensemblgenomes.org/pub/release-36/fungi/fasta/fungi_basidiomycota1_collection/mixia_osmundae_iam_14324/cds/*.cds.all.fa.gz
240	moesziomyces_antarcticus	ftp://ftp.ensemblgenomes.org/pub/release-36/fungi/fasta/fungi_basidiomycota1_collection/moesziomyces_antarcticus/cds/*.cds.all.fa.gz
241	moesziomyces_aphidis_dsm_70725	ftp://ftp.ensemblgenomes.org/pub/release-36/fungi/fasta/fungi_basidiomycota1_collection/moesziomyces_aphidis_dsm_70725/cds/*.cds.all.fa.gz
242	moniliophthora_perniciosa_fa553	ftp://ftp.ensemblgenomes.org/pub/release-36/fungi/fasta/fungi_basidiomycota1_collection/moniliophthora_perniciosa_fa553/cds/*.cds.all.fa.gz
243	moniliophthora_roreri_mca_2997	ftp://ftp.ensemblgenomes.org/pub/release-36/fungi/fasta/fungi_basidiomycota1_collection/moniliophthora_roreri_mca_2997/cds/*.cds.all.fa.gz
244	mortierella_elongata_ag_77	ftp://ftp.ensemblgenomes.org/pub/release-36/fungi/fasta/fungi_fungiincertaesedis1_collection/mortierella_elongata_ag_77/cds/*.cds.all.fa.gz
245	mortierella_verticillata_nrrl_6337	ftp://ftp.ensemblgenomes.org/pub/release-36/fungi/fasta/fungi_fungiincertaesedis1_collection/mortierella_verticillata_nrrl_6337/cds/*.cds.all.fa.gz
246	mucor_ambiguus	ftp://ftp.ensemblgenomes.org/pub/release-36/fungi/fasta/fungi_fungiincertaesedis1_collection/mucor_ambiguus/cds/*.cds.all.fa.gz
247	mucor_circinelloides_f_circinelloides_1006phl	ftp://ftp.ensemblgenomes.org/pub/release-36/fungi/fasta/fungi_fungiincertaesedis1_collection/mucor_circinelloides_f_circinelloides_1006phl/cds/*.cds.all.fa.gz
248	myceliophthora_thermophila_atcc_42464	ftp://ftp.ensemblgenomes.org/pub/release-36/fungi/fasta/fungi_ascomycota1_collection/myceliophthora_thermophila_atcc_42464/cds/*.cds.all.fa.gz
249	mycosphaerella_eumusae	ftp://ftp.ensemblgenomes.org/pub/release-36/fungi/fasta/fungi_ascomycota3_collection/mycosphaerella_eumusae/cds/*.cds.all.fa.gz
250	nadsonia_fulvescens_var_elongata_dsm_6958	ftp://ftp.ensemblgenomes.org/pub/release-36/fungi/fasta/fungi_ascomycota3_collection/nadsonia_fulvescens_var_elongata_dsm_6958/cds/*.cds.all.fa.gz
251	naumovozyma_castellii_cbs_4309	ftp://ftp.ensemblgenomes.org/pub/release-36/fungi/fasta/fungi_ascomycota1_collection/naumovozyma_castellii_cbs_4309/cds/*.cds.all.fa.gz
252	naumovozyma_dairenensis_cbs_421	ftp://ftp.ensemblgenomes.org/pub/release-36/fungi/fasta/fungi_ascomycota1_collection/naumovozyma_dairenensis_cbs_421/cds/*.cds.all.fa.gz
253	nematocida_parisii_ertm3	ftp://ftp.ensemblgenomes.org/pub/release-36/fungi/fasta/fungi_microsporidia1_collection/nematocida_parisii_ertm3/cds/*.cds.all.fa.gz
254	nematocida_sp_1_ertm2	ftp://ftp.ensemblgenomes.org/pub/release-36/fungi/fasta/fungi_microsporidia1_collection/nematocida_sp_1_ertm2/cds/*.cds.all.fa.gz
255	neofusicoccum_parvum_ucrnp2	ftp://ftp.ensemblgenomes.org/pub/release-36/fungi/fasta/fungi_ascomycota1_collection/neofusicoccum_parvum_ucrnp2/cds/*.cds.all.fa.gz
256	neolentinus_lepideus_hhb14362_ss_1	ftp://ftp.ensemblgenomes.org/pub/release-36/fungi/fasta/fungi_basidiomycota1_collection/neolentinus_lepideus_hhb14362_ss_1/cds/*.cds.all.fa.gz
257	neonectria_ditissima	ftp://ftp.ensemblgenomes.org/pub/release-36/fungi/fasta/fungi_ascomycota3_collection/neonectria_ditissima/cds/*.cds.all.fa.gz
258	neosartorya_fischeri	ftp://ftp.ensemblgenomes.org/pub/release-36/fungi/fasta/neosartorya_fischeri/cds/*.cds.all.fa.gz
259	neurospora_crassa	ftp://ftp.ensemblgenomes.org/pub/release-36/fungi/fasta/neurospora_crassa/cds/*.cds.all.fa.gz
260	neurospora_tetrasperma_fgsc_2509	ftp://ftp.ensemblgenomes.org/pub/release-36/fungi/fasta/fungi_ascomycota1_collection/neurospora_tetrasperma_fgsc_2509/cds/*.cds.all.fa.gz
261	nosema_apis_brl_01	ftp://ftp.ensemblgenomes.org/pub/release-36/fungi/fasta/fungi_microsporidia1_collection/nosema_apis_brl_01/cds/*.cds.all.fa.gz
262	nosema_bombycis_cq1	ftp://ftp.ensemblgenomes.org/pub/release-36/fungi/fasta/fungi_microsporidia1_collection/nosema_bombycis_cq1/cds/*.cds.all.fa.gz
263	nosema_ceranae_brl01	ftp://ftp.ensemblgenomes.org/pub/release-36/fungi/fasta/fungi_microsporidia1_collection/nosema_ceranae_brl01/cds/*.cds.all.fa.gz
264	ogataea_parapolymorpha_dl_1	ftp://ftp.ensemblgenomes.org/pub/release-36/fungi/fasta/fungi_ascomycota1_collection/ogataea_parapolymorpha_dl_1/cds/*.cds.all.fa.gz
265	ogataea_polymorpha	ftp://ftp.ensemblgenomes.org/pub/release-36/fungi/fasta/fungi_ascomycota3_collection/ogataea_polymorpha/cds/*.cds.all.fa.gz
266	oidiodendron_maius_zn	ftp://ftp.ensemblgenomes.org/pub/release-36/fungi/fasta/fungi_ascomycota2_collection/oidiodendron_maius_zn/cds/*.cds.all.fa.gz
267	ophiocordyceps_sinensis_co18	ftp://ftp.ensemblgenomes.org/pub/release-36/fungi/fasta/fungi_ascomycota1_collection/ophiocordyceps_sinensis_co18/cds/*.cds.all.fa.gz
268	ophiocordyceps_unilateralis	ftp://ftp.ensemblgenomes.org/pub/release-36/fungi/fasta/fungi_ascomycota3_collection/ophiocordyceps_unilateralis/cds/*.cds.all.fa.gz
269	ophiostoma_piceae_uamh_11346	ftp://ftp.ensemblgenomes.org/pub/release-36/fungi/fasta/fungi_ascomycota1_collection/ophiostoma_piceae_uamh_11346/cds/*.cds.all.fa.gz
270	ordospora_colligata_oc4	ftp://ftp.ensemblgenomes.org/pub/release-36/fungi/fasta/fungi_microsporidia1_collection/ordospora_colligata_oc4/cds/*.cds.all.fa.gz
271	pachysolen_tannophilus_nrrl_y_2460	ftp://ftp.ensemblgenomes.org/pub/release-36/fungi/fasta/fungi_ascomycota3_collection/pachysolen_tannophilus_nrrl_y_2460/cds/*.cds.all.fa.gz
272	paracoccidioides_brasiliensis_pb18	ftp://ftp.ensemblgenomes.org/pub/release-36/fungi/fasta/fungi_ascomycota1_collection/paracoccidioides_brasiliensis_pb18/cds/*.cds.all.fa.gz
273	paracoccidioides_sp_lutzii_pb01	ftp://ftp.ensemblgenomes.org/pub/release-36/fungi/fasta/fungi_ascomycota1_collection/paracoccidioides_sp_lutzii_pb01/cds/*.cds.all.fa.gz
274	paraphaeosphaeria_sporulosa	ftp://ftp.ensemblgenomes.org/pub/release-36/fungi/fasta/fungi_ascomycota3_collection/paraphaeosphaeria_sporulosa/cds/*.cds.all.fa.gz
275	parasitella_parasitica	ftp://ftp.ensemblgenomes.org/pub/release-36/fungi/fasta/fungi_fungiincertaesedis1_collection/parasitella_parasitica/cds/*.cds.all.fa.gz
276	paxillus_involutus_atcc_200175	ftp://ftp.ensemblgenomes.org/pub/release-36/fungi/fasta/fungi_basidiomycota1_collection/paxillus_involutus_atcc_200175/cds/*.cds.all.fa.gz
277	paxillus_rubicundulus_ve08_2h10	ftp://ftp.ensemblgenomes.org/pub/release-36/fungi/fasta/fungi_basidiomycota1_collection/paxillus_rubicundulus_ve08_2h10/cds/*.cds.all.fa.gz
278	penicillium_brasilianum	ftp://ftp.ensemblgenomes.org/pub/release-36/fungi/fasta/fungi_ascomycota2_collection/penicillium_brasilianum/cds/*.cds.all.fa.gz
279	penicillium_camemberti_fm_013	ftp://ftp.ensemblgenomes.org/pub/release-36/fungi/fasta/fungi_ascomycota2_collection/penicillium_camemberti_fm_013/cds/*.cds.all.fa.gz
280	penicillium_chrysogenum	ftp://ftp.ensemblgenomes.org/pub/release-36/fungi/fasta/fungi_ascomycota3_collection/penicillium_chrysogenum/cds/*.cds.all.fa.gz
281	penicillium_digitatum_phi26	ftp://ftp.ensemblgenomes.org/pub/release-36/fungi/fasta/fungi_ascomycota1_collection/penicillium_digitatum_phi26/cds/*.cds.all.fa.gz
282	penicillium_expansum	ftp://ftp.ensemblgenomes.org/pub/release-36/fungi/fasta/fungi_ascomycota1_collection/penicillium_expansum/cds/*.cds.all.fa.gz
283	penicillium_freii	ftp://ftp.ensemblgenomes.org/pub/release-36/fungi/fasta/fungi_ascomycota3_collection/penicillium_freii/cds/*.cds.all.fa.gz
284	penicillium_griseofulvum	ftp://ftp.ensemblgenomes.org/pub/release-36/fungi/fasta/fungi_ascomycota3_collection/penicillium_griseofulvum/cds/*.cds.all.fa.gz
285	penicillium_italicum	ftp://ftp.ensemblgenomes.org/pub/release-36/fungi/fasta/fungi_ascomycota1_collection/penicillium_italicum/cds/*.cds.all.fa.gz
286	penicillium_nordicum	ftp://ftp.ensemblgenomes.org/pub/release-36/fungi/fasta/fungi_ascomycota3_collection/penicillium_nordicum/cds/*.cds.all.fa.gz
287	penicillium_oxalicum_114_2	ftp://ftp.ensemblgenomes.org/pub/release-36/fungi/fasta/fungi_ascomycota1_collection/penicillium_oxalicum_114_2/cds/*.cds.all.fa.gz
288	penicillium_roqueforti_fm164	ftp://ftp.ensemblgenomes.org/pub/release-36/fungi/fasta/fungi_ascomycota1_collection/penicillium_roqueforti_fm164/cds/*.cds.all.fa.gz
289	penicillium_rubens_wisconsin_54_1255	ftp://ftp.ensemblgenomes.org/pub/release-36/fungi/fasta/fungi_ascomycota1_collection/penicillium_rubens_wisconsin_54_1255/cds/*.cds.all.fa.gz
290	peniophora_sp_cont	ftp://ftp.ensemblgenomes.org/pub/release-36/fungi/fasta/fungi_basidiomycota1_collection/peniophora_sp_cont/cds/*.cds.all.fa.gz
291	pestalotiopsis_fici_w106_1	ftp://ftp.ensemblgenomes.org/pub/release-36/fungi/fasta/fungi_ascomycota1_collection/pestalotiopsis_fici_w106_1/cds/*.cds.all.fa.gz
292	phaeoacremonium_minimum_ucrpa7	ftp://ftp.ensemblgenomes.org/pub/release-36/fungi/fasta/fungi_ascomycota1_collection/phaeoacremonium_minimum_ucrpa7/cds/*.cds.all.fa.gz
293	phaeomoniella_chlamydospora	ftp://ftp.ensemblgenomes.org/pub/release-36/fungi/fasta/fungi_ascomycota3_collection/phaeomoniella_chlamydospora/cds/*.cds.all.fa.gz
294	phaeosphaeria_nodorum	ftp://ftp.ensemblgenomes.org/pub/release-36/fungi/fasta/phaeosphaeria_nodorum/cds/*.cds.all.fa.gz
295	phanerochaete_carnosa_hhb_10118_sp	ftp://ftp.ensemblgenomes.org/pub/release-36/fungi/fasta/fungi_basidiomycota1_collection/phanerochaete_carnosa_hhb_10118_sp/cds/*.cds.all.fa.gz
296	phialocephala_scopiformis	ftp://ftp.ensemblgenomes.org/pub/release-36/fungi/fasta/fungi_ascomycota3_collection/phialocephala_scopiformis/cds/*.cds.all.fa.gz
297	phialophora_attae	ftp://ftp.ensemblgenomes.org/pub/release-36/fungi/fasta/fungi_ascomycota3_collection/phialophora_attae/cds/*.cds.all.fa.gz
298	phlebiopsis_gigantea_11061_1_cr5_6	ftp://ftp.ensemblgenomes.org/pub/release-36/fungi/fasta/fungi_basidiomycota1_collection/phlebiopsis_gigantea_11061_1_cr5_6/cds/*.cds.all.fa.gz
299	phycomyces_blakesleeanus_nrrl_1555_	ftp://ftp.ensemblgenomes.org/pub/release-36/fungi/fasta/fungi_fungiincertaesedis1_collection/phycomyces_blakesleeanus_nrrl_1555_/cds/*.cds.all.fa.gz
300	pichia_kudriavzevii	ftp://ftp.ensemblgenomes.org/pub/release-36/fungi/fasta/fungi_ascomycota1_collection/pichia_kudriavzevii/cds/*.cds.all.fa.gz
301	pichia_membranifaciens_nrrl_y_2026	ftp://ftp.ensemblgenomes.org/pub/release-36/fungi/fasta/fungi_ascomycota3_collection/pichia_membranifaciens_nrrl_y_2026/cds/*.cds.all.fa.gz
302	piloderma_croceum_f_1598	ftp://ftp.ensemblgenomes.org/pub/release-36/fungi/fasta/fungi_basidiomycota1_collection/piloderma_croceum_f_1598/cds/*.cds.all.fa.gz
303	pisolithus_microcarpus_441	ftp://ftp.ensemblgenomes.org/pub/release-36/fungi/fasta/fungi_basidiomycota1_collection/pisolithus_microcarpus_441/cds/*.cds.all.fa.gz
304	pisolithus_tinctorius_marx_270	ftp://ftp.ensemblgenomes.org/pub/release-36/fungi/fasta/fungi_basidiomycota1_collection/pisolithus_tinctorius_marx_270/cds/*.cds.all.fa.gz
305	pleurotus_ostreatus_pc15	ftp://ftp.ensemblgenomes.org/pub/release-36/fungi/fasta/fungi_basidiomycota1_collection/pleurotus_ostreatus_pc15/cds/*.cds.all.fa.gz
306	plicaturopsis_crispa_fd_325_ss_3	ftp://ftp.ensemblgenomes.org/pub/release-36/fungi/fasta/fungi_basidiomycota1_collection/plicaturopsis_crispa_fd_325_ss_3/cds/*.cds.all.fa.gz
307	pneumocystis_carinii_b80	ftp://ftp.ensemblgenomes.org/pub/release-36/fungi/fasta/fungi_ascomycota3_collection/pneumocystis_carinii_b80/cds/*.cds.all.fa.gz
308	pneumocystis_jirovecii_ru7	ftp://ftp.ensemblgenomes.org/pub/release-36/fungi/fasta/fungi_ascomycota3_collection/pneumocystis_jirovecii_ru7/cds/*.cds.all.fa.gz
309	pneumocystis_murina_b123	ftp://ftp.ensemblgenomes.org/pub/release-36/fungi/fasta/fungi_ascomycota1_collection/pneumocystis_murina_b123/cds/*.cds.all.fa.gz
310	pochonia_chlamydosporia_170	ftp://ftp.ensemblgenomes.org/pub/release-36/fungi/fasta/fungi_ascomycota3_collection/pochonia_chlamydosporia_170/cds/*.cds.all.fa.gz
311	podospora_anserina_s_mat_	ftp://ftp.ensemblgenomes.org/pub/release-36/fungi/fasta/fungi_ascomycota1_collection/podospora_anserina_s_mat_/cds/*.cds.all.fa.gz
312	postia_placenta_mad_698_r	ftp://ftp.ensemblgenomes.org/pub/release-36/fungi/fasta/fungi_basidiomycota1_collection/postia_placenta_mad_698_r/cds/*.cds.all.fa.gz
313	pseudocercospora_musae	ftp://ftp.ensemblgenomes.org/pub/release-36/fungi/fasta/fungi_ascomycota3_collection/pseudocercospora_musae/cds/*.cds.all.fa.gz
314	pseudogymnoascus_destructans_20631_21	ftp://ftp.ensemblgenomes.org/pub/release-36/fungi/fasta/fungi_ascomycota1_collection/pseudogymnoascus_destructans_20631_21/cds/*.cds.all.fa.gz
315	pseudogymnoascus_sp_03vt05	ftp://ftp.ensemblgenomes.org/pub/release-36/fungi/fasta/fungi_ascomycota3_collection/pseudogymnoascus_sp_03vt05/cds/*.cds.all.fa.gz
316	pseudogymnoascus_sp_05ny08	ftp://ftp.ensemblgenomes.org/pub/release-36/fungi/fasta/fungi_ascomycota3_collection/pseudogymnoascus_sp_05ny08/cds/*.cds.all.fa.gz
317	pseudogymnoascus_sp_23342_1_i1	ftp://ftp.ensemblgenomes.org/pub/release-36/fungi/fasta/fungi_ascomycota3_collection/pseudogymnoascus_sp_23342_1_i1/cds/*.cds.all.fa.gz
318	pseudogymnoascus_sp_24mn13	ftp://ftp.ensemblgenomes.org/pub/release-36/fungi/fasta/fungi_ascomycota3_collection/pseudogymnoascus_sp_24mn13/cds/*.cds.all.fa.gz
319	pseudogymnoascus_sp_vkm_f_103	ftp://ftp.ensemblgenomes.org/pub/release-36/fungi/fasta/fungi_ascomycota2_collection/pseudogymnoascus_sp_vkm_f_103/cds/*.cds.all.fa.gz
320	pseudogymnoascus_sp_vkm_f_3557	ftp://ftp.ensemblgenomes.org/pub/release-36/fungi/fasta/fungi_ascomycota1_collection/pseudogymnoascus_sp_vkm_f_3557/cds/*.cds.all.fa.gz
321	pseudogymnoascus_sp_vkm_f_3775	ftp://ftp.ensemblgenomes.org/pub/release-36/fungi/fasta/fungi_ascomycota2_collection/pseudogymnoascus_sp_vkm_f_3775/cds/*.cds.all.fa.gz
322	pseudogymnoascus_sp_vkm_f_3808	ftp://ftp.ensemblgenomes.org/pub/release-36/fungi/fasta/fungi_ascomycota1_collection/pseudogymnoascus_sp_vkm_f_3808/cds/*.cds.all.fa.gz
323	pseudogymnoascus_sp_vkm_f_4246	ftp://ftp.ensemblgenomes.org/pub/release-36/fungi/fasta/fungi_ascomycota2_collection/pseudogymnoascus_sp_vkm_f_4246/cds/*.cds.all.fa.gz
324	pseudogymnoascus_sp_vkm_f_4281_fw_2241_	ftp://ftp.ensemblgenomes.org/pub/release-36/fungi/fasta/fungi_ascomycota2_collection/pseudogymnoascus_sp_vkm_f_4281_fw_2241_/cds/*.cds.all.fa.gz
325	pseudogymnoascus_sp_vkm_f_4513_fw_928_	ftp://ftp.ensemblgenomes.org/pub/release-36/fungi/fasta/fungi_ascomycota2_collection/pseudogymnoascus_sp_vkm_f_4513_fw_928_/cds/*.cds.all.fa.gz
326	pseudogymnoascus_sp_vkm_f_4514_fw_929_	ftp://ftp.ensemblgenomes.org/pub/release-36/fungi/fasta/fungi_ascomycota2_collection/pseudogymnoascus_sp_vkm_f_4514_fw_929_/cds/*.cds.all.fa.gz
327	pseudogymnoascus_sp_vkm_f_4515_fw_2607_	ftp://ftp.ensemblgenomes.org/pub/release-36/fungi/fasta/fungi_ascomycota2_collection/pseudogymnoascus_sp_vkm_f_4515_fw_2607_/cds/*.cds.all.fa.gz
328	pseudogymnoascus_sp_vkm_f_4516_fw_969_	ftp://ftp.ensemblgenomes.org/pub/release-36/fungi/fasta/fungi_ascomycota2_collection/pseudogymnoascus_sp_vkm_f_4516_fw_969_/cds/*.cds.all.fa.gz
329	pseudogymnoascus_sp_vkm_f_4517_fw_2822_	ftp://ftp.ensemblgenomes.org/pub/release-36/fungi/fasta/fungi_ascomycota2_collection/pseudogymnoascus_sp_vkm_f_4517_fw_2822_/cds/*.cds.all.fa.gz
330	pseudogymnoascus_sp_vkm_f_4518_fw_2643_	ftp://ftp.ensemblgenomes.org/pub/release-36/fungi/fasta/fungi_ascomycota2_collection/pseudogymnoascus_sp_vkm_f_4518_fw_2643_/cds/*.cds.all.fa.gz
331	pseudogymnoascus_sp_vkm_f_4519_fw_2642_	ftp://ftp.ensemblgenomes.org/pub/release-36/fungi/fasta/fungi_ascomycota2_collection/pseudogymnoascus_sp_vkm_f_4519_fw_2642_/cds/*.cds.all.fa.gz
332	pseudogymnoascus_sp_vkm_f_4520_fw_2644_	ftp://ftp.ensemblgenomes.org/pub/release-36/fungi/fasta/fungi_ascomycota2_collection/pseudogymnoascus_sp_vkm_f_4520_fw_2644_/cds/*.cds.all.fa.gz
333	pseudogymnoascus_sp_wsf_3629	ftp://ftp.ensemblgenomes.org/pub/release-36/fungi/fasta/fungi_ascomycota3_collection/pseudogymnoascus_sp_wsf_3629/cds/*.cds.all.fa.gz
334	pseudogymnoascus_verrucosus	ftp://ftp.ensemblgenomes.org/pub/release-36/fungi/fasta/fungi_ascomycota3_collection/pseudogymnoascus_verrucosus/cds/*.cds.all.fa.gz
335	pseudoloma_neurophilia	ftp://ftp.ensemblgenomes.org/pub/release-36/fungi/fasta/fungi_microsporidia1_collection/pseudoloma_neurophilia/cds/*.cds.all.fa.gz
336	pseudozyma_hubeiensis_sy62	ftp://ftp.ensemblgenomes.org/pub/release-36/fungi/fasta/fungi_basidiomycota1_collection/pseudozyma_hubeiensis_sy62/cds/*.cds.all.fa.gz
337	puccinia_graminis	ftp://ftp.ensemblgenomes.org/pub/release-36/fungi/fasta/puccinia_graminis/cds/*.cds.all.fa.gz
338	puccinia_sorghi	ftp://ftp.ensemblgenomes.org/pub/release-36/fungi/fasta/fungi_basidiomycota1_collection/puccinia_sorghi/cds/*.cds.all.fa.gz
339	puccinia_striiformis	ftp://ftp.ensemblgenomes.org/pub/release-36/fungi/fasta/puccinia_striiformis/cds/*.cds.all.fa.gz
340	puccinia_triticina	ftp://ftp.ensemblgenomes.org/pub/release-36/fungi/fasta/puccinia_triticina/cds/*.cds.all.fa.gz
341	punctularia_strigosozonata_hhb_11173_ss5	ftp://ftp.ensemblgenomes.org/pub/release-36/fungi/fasta/fungi_basidiomycota1_collection/punctularia_strigosozonata_hhb_11173_ss5/cds/*.cds.all.fa.gz
342	purpureocillium_lilacinum	ftp://ftp.ensemblgenomes.org/pub/release-36/fungi/fasta/fungi_ascomycota3_collection/purpureocillium_lilacinum/cds/*.cds.all.fa.gz
343	pyrenochaeta_sp_ds3say3a	ftp://ftp.ensemblgenomes.org/pub/release-36/fungi/fasta/fungi_ascomycota3_collection/pyrenochaeta_sp_ds3say3a/cds/*.cds.all.fa.gz
344	pyrenophora_teres	ftp://ftp.ensemblgenomes.org/pub/release-36/fungi/fasta/pyrenophora_teres/cds/*.cds.all.fa.gz
345	pyrenophora_triticirepentis	ftp://ftp.ensemblgenomes.org/pub/release-36/fungi/fasta/pyrenophora_triticirepentis/cds/*.cds.all.fa.gz
346	pyronema_omphalodes_cbs_100304	ftp://ftp.ensemblgenomes.org/pub/release-36/fungi/fasta/fungi_ascomycota3_collection/pyronema_omphalodes_cbs_100304/cds/*.cds.all.fa.gz
347	rasamsonia_emersonii_cbs_393_64	ftp://ftp.ensemblgenomes.org/pub/release-36/fungi/fasta/fungi_ascomycota2_collection/rasamsonia_emersonii_cbs_393_64/cds/*.cds.all.fa.gz
348	rhinocladiella_mackenziei_cbs_650_93	ftp://ftp.ensemblgenomes.org/pub/release-36/fungi/fasta/fungi_ascomycota2_collection/rhinocladiella_mackenziei_cbs_650_93/cds/*.cds.all.fa.gz
349	rhizoctonia_solani_ag_1_ia	ftp://ftp.ensemblgenomes.org/pub/release-36/fungi/fasta/fungi_basidiomycota1_collection/rhizoctonia_solani_ag_1_ia/cds/*.cds.all.fa.gz
350	rhizophagus_irregularis_daom_181602	ftp://ftp.ensemblgenomes.org/pub/release-36/fungi/fasta/fungi_glomeromycota1_collection/rhizophagus_irregularis_daom_181602/cds/*.cds.all.fa.gz
351	rhizopogon_vinicolor_am_or11_026	ftp://ftp.ensemblgenomes.org/pub/release-36/fungi/fasta/fungi_basidiomycota1_collection/rhizopogon_vinicolor_am_or11_026/cds/*.cds.all.fa.gz
352	rhizopus_delemar_ra_99_880	ftp://ftp.ensemblgenomes.org/pub/release-36/fungi/fasta/fungi_fungiincertaesedis1_collection/rhizopus_delemar_ra_99_880/cds/*.cds.all.fa.gz
353	rhodotorula_graminis_wp1	ftp://ftp.ensemblgenomes.org/pub/release-36/fungi/fasta/fungi_basidiomycota1_collection/rhodotorula_graminis_wp1/cds/*.cds.all.fa.gz
354	rhodotorula_sp_jg_1b	ftp://ftp.ensemblgenomes.org/pub/release-36/fungi/fasta/fungi_basidiomycota1_collection/rhodotorula_sp_jg_1b/cds/*.cds.all.fa.gz
355	rhodotorula_toruloides_np11	ftp://ftp.ensemblgenomes.org/pub/release-36/fungi/fasta/fungi_basidiomycota1_collection/rhodotorula_toruloides_np11/cds/*.cds.all.fa.gz
356	rosellinia_necatrix	ftp://ftp.ensemblgenomes.org/pub/release-36/fungi/fasta/fungi_ascomycota3_collection/rosellinia_necatrix/cds/*.cds.all.fa.gz
357	rozella_allomycis_csf55	ftp://ftp.ensemblgenomes.org/pub/release-36/fungi/fasta/fungi_rozellomycota1_collection/rozella_allomycis_csf55/cds/*.cds.all.fa.gz
358	saccharomyces_arboricola_h_6	ftp://ftp.ensemblgenomes.org/pub/release-36/fungi/fasta/fungi_ascomycota1_collection/saccharomyces_arboricola_h_6/cds/*.cds.all.fa.gz
359	saccharomyces_cerevisiae	ftp://ftp.ensemblgenomes.org/pub/release-36/fungi/fasta/fungi_ascomycota1_collection/saccharomyces_cerevisiae/cds/*.cds.all.fa.gz
360	saccharomyces_cerevisiae_x_saccharomyces_kudriavzevii_vin7	ftp://ftp.ensemblgenomes.org/pub/release-36/fungi/fasta/fungi_ascomycota1_collection/saccharomyces_cerevisiae_x_saccharomyces_kudriavzevii_vin7/cds/*.cds.all.fa.gz
361	saccharomyces_eubayanus	ftp://ftp.ensemblgenomes.org/pub/release-36/fungi/fasta/fungi_ascomycota3_collection/saccharomyces_eubayanus/cds/*.cds.all.fa.gz
362	saccharomyces_kudriavzevii_ifo_1802	ftp://ftp.ensemblgenomes.org/pub/release-36/fungi/fasta/fungi_ascomycota1_collection/saccharomyces_kudriavzevii_ifo_1802/cds/*.cds.all.fa.gz
363	saccharomyces_sp_boulardii_	ftp://ftp.ensemblgenomes.org/pub/release-36/fungi/fasta/fungi_ascomycota3_collection/saccharomyces_sp_boulardii_/cds/*.cds.all.fa.gz
364	saccharomycetaceae_sp_ashbya_aceri_	ftp://ftp.ensemblgenomes.org/pub/release-36/fungi/fasta/fungi_ascomycota1_collection/saccharomycetaceae_sp_ashbya_aceri_/cds/*.cds.all.fa.gz
365	saitoella_complicata_nrrl_y_17804	ftp://ftp.ensemblgenomes.org/pub/release-36/fungi/fasta/fungi_ascomycota2_collection/saitoella_complicata_nrrl_y_17804/cds/*.cds.all.fa.gz
366	scedosporium_apiospermum	ftp://ftp.ensemblgenomes.org/pub/release-36/fungi/fasta/fungi_ascomycota1_collection/scedosporium_apiospermum/cds/*.cds.all.fa.gz
367	scheffersomyces_stipitis_cbs_6054	ftp://ftp.ensemblgenomes.org/pub/release-36/fungi/fasta/fungi_ascomycota1_collection/scheffersomyces_stipitis_cbs_6054/cds/*.cds.all.fa.gz
368	schizophyllum_commune_h4_8	ftp://ftp.ensemblgenomes.org/pub/release-36/fungi/fasta/fungi_basidiomycota1_collection/schizophyllum_commune_h4_8/cds/*.cds.all.fa.gz
369	schizopora_paradoxa	ftp://ftp.ensemblgenomes.org/pub/release-36/fungi/fasta/fungi_basidiomycota1_collection/schizopora_paradoxa/cds/*.cds.all.fa.gz
370	schizosaccharomyces_cryophilus	ftp://ftp.ensemblgenomes.org/pub/release-36/fungi/fasta/schizosaccharomyces_cryophilus/cds/*.cds.all.fa.gz
371	schizosaccharomyces_japonicus	ftp://ftp.ensemblgenomes.org/pub/release-36/fungi/fasta/schizosaccharomyces_japonicus/cds/*.cds.all.fa.gz
372	schizosaccharomyces_octosporus	ftp://ftp.ensemblgenomes.org/pub/release-36/fungi/fasta/schizosaccharomyces_octosporus/cds/*.cds.all.fa.gz
373	schizosaccharomyces_pombe	ftp://ftp.ensemblgenomes.org/pub/release-36/fungi/fasta/schizosaccharomyces_pombe/cds/*.cds.all.fa.gz
374	scleroderma_citrinum_foug_a	ftp://ftp.ensemblgenomes.org/pub/release-36/fungi/fasta/fungi_basidiomycota1_collection/scleroderma_citrinum_foug_a/cds/*.cds.all.fa.gz
375	sclerotinia_borealis_f_4157	ftp://ftp.ensemblgenomes.org/pub/release-36/fungi/fasta/fungi_ascomycota1_collection/sclerotinia_borealis_f_4157/cds/*.cds.all.fa.gz
376	sclerotinia_sclerotiorum	ftp://ftp.ensemblgenomes.org/pub/release-36/fungi/fasta/sclerotinia_sclerotiorum/cds/*.cds.all.fa.gz
377	serendipita_indica_dsm_11827	ftp://ftp.ensemblgenomes.org/pub/release-36/fungi/fasta/fungi_basidiomycota1_collection/serendipita_indica_dsm_11827/cds/*.cds.all.fa.gz
378	serendipita_vermifera_maff_305830	ftp://ftp.ensemblgenomes.org/pub/release-36/fungi/fasta/fungi_basidiomycota1_collection/serendipita_vermifera_maff_305830/cds/*.cds.all.fa.gz
379	serpula_lacrymans_var_lacrymans_s7_3	ftp://ftp.ensemblgenomes.org/pub/release-36/fungi/fasta/fungi_basidiomycota1_collection/serpula_lacrymans_var_lacrymans_s7_3/cds/*.cds.all.fa.gz
380	setosphaeria_turcica_et28a	ftp://ftp.ensemblgenomes.org/pub/release-36/fungi/fasta/fungi_ascomycota1_collection/setosphaeria_turcica_et28a/cds/*.cds.all.fa.gz
381	sistotremastrum_niveocremeum_hhb9708	ftp://ftp.ensemblgenomes.org/pub/release-36/fungi/fasta/fungi_basidiomycota1_collection/sistotremastrum_niveocremeum_hhb9708/cds/*.cds.all.fa.gz
382	sistotremastrum_suecicum_hhb10207_ss_3	ftp://ftp.ensemblgenomes.org/pub/release-36/fungi/fasta/fungi_basidiomycota1_collection/sistotremastrum_suecicum_hhb10207_ss_3/cds/*.cds.all.fa.gz
383	sordaria_macrospora	ftp://ftp.ensemblgenomes.org/pub/release-36/fungi/fasta/fungi_ascomycota1_collection/sordaria_macrospora/cds/*.cds.all.fa.gz
384	spathaspora_passalidarum_nrrl_y_27907	ftp://ftp.ensemblgenomes.org/pub/release-36/fungi/fasta/fungi_ascomycota1_collection/spathaspora_passalidarum_nrrl_y_27907/cds/*.cds.all.fa.gz
385	sphaerobolus_stellatus_ss14	ftp://ftp.ensemblgenomes.org/pub/release-36/fungi/fasta/fungi_basidiomycota1_collection/sphaerobolus_stellatus_ss14/cds/*.cds.all.fa.gz
386	sphaerulina_musiva_so2202	ftp://ftp.ensemblgenomes.org/pub/release-36/fungi/fasta/fungi_ascomycota1_collection/sphaerulina_musiva_so2202/cds/*.cds.all.fa.gz
387	spizellomyces_punctatus_daom_br117	ftp://ftp.ensemblgenomes.org/pub/release-36/fungi/fasta/fungi_chytridiomycota1_collection/spizellomyces_punctatus_daom_br117/cds/*.cds.all.fa.gz
388	sporidiobolus_salmonicolor	ftp://ftp.ensemblgenomes.org/pub/release-36/fungi/fasta/fungi_basidiomycota1_collection/sporidiobolus_salmonicolor/cds/*.cds.all.fa.gz
389	sporisorium_reilianum	ftp://ftp.ensemblgenomes.org/pub/release-36/fungi/fasta/sporisorium_reilianum/cds/*.cds.all.fa.gz
390	sporisorium_scitamineum	ftp://ftp.ensemblgenomes.org/pub/release-36/fungi/fasta/fungi_basidiomycota1_collection/sporisorium_scitamineum/cds/*.cds.all.fa.gz
391	sporothrix_brasiliensis_5110	ftp://ftp.ensemblgenomes.org/pub/release-36/fungi/fasta/fungi_ascomycota2_collection/sporothrix_brasiliensis_5110/cds/*.cds.all.fa.gz
392	sporothrix_insectorum_rcef_264	ftp://ftp.ensemblgenomes.org/pub/release-36/fungi/fasta/fungi_ascomycota3_collection/sporothrix_insectorum_rcef_264/cds/*.cds.all.fa.gz
393	sporothrix_schenckii_atcc_58251	ftp://ftp.ensemblgenomes.org/pub/release-36/fungi/fasta/fungi_ascomycota1_collection/sporothrix_schenckii_atcc_58251/cds/*.cds.all.fa.gz
394	spraguea_lophii_42_110	ftp://ftp.ensemblgenomes.org/pub/release-36/fungi/fasta/fungi_microsporidia1_collection/spraguea_lophii_42_110/cds/*.cds.all.fa.gz
395	stachybotrys_chartarum_ibt_40293	ftp://ftp.ensemblgenomes.org/pub/release-36/fungi/fasta/fungi_ascomycota1_collection/stachybotrys_chartarum_ibt_40293/cds/*.cds.all.fa.gz
396	stachybotrys_chlorohalonata_ibt_40285	ftp://ftp.ensemblgenomes.org/pub/release-36/fungi/fasta/fungi_ascomycota1_collection/stachybotrys_chlorohalonata_ibt_40285/cds/*.cds.all.fa.gz
397	stagonospora_sp_src1lsm3a	ftp://ftp.ensemblgenomes.org/pub/release-36/fungi/fasta/fungi_ascomycota3_collection/stagonospora_sp_src1lsm3a/cds/*.cds.all.fa.gz
398	stemphylium_lycopersici	ftp://ftp.ensemblgenomes.org/pub/release-36/fungi/fasta/fungi_ascomycota3_collection/stemphylium_lycopersici/cds/*.cds.all.fa.gz
399	stereum_hirsutum_fp_91666_ss1	ftp://ftp.ensemblgenomes.org/pub/release-36/fungi/fasta/fungi_basidiomycota1_collection/stereum_hirsutum_fp_91666_ss1/cds/*.cds.all.fa.gz
400	sugiyamaella_lignohabitans	ftp://ftp.ensemblgenomes.org/pub/release-36/fungi/fasta/fungi_ascomycota3_collection/sugiyamaella_lignohabitans/cds/*.cds.all.fa.gz
401	suillus_luteus_uh_slu_lm8_n1	ftp://ftp.ensemblgenomes.org/pub/release-36/fungi/fasta/fungi_basidiomycota1_collection/suillus_luteus_uh_slu_lm8_n1/cds/*.cds.all.fa.gz
402	talaromyces_cellulolyticus	ftp://ftp.ensemblgenomes.org/pub/release-36/fungi/fasta/fungi_ascomycota2_collection/talaromyces_cellulolyticus/cds/*.cds.all.fa.gz
403	talaromyces_islandicus	ftp://ftp.ensemblgenomes.org/pub/release-36/fungi/fasta/fungi_ascomycota2_collection/talaromyces_islandicus/cds/*.cds.all.fa.gz
404	talaromyces_marneffei_atcc_18224	ftp://ftp.ensemblgenomes.org/pub/release-36/fungi/fasta/fungi_ascomycota1_collection/talaromyces_marneffei_atcc_18224/cds/*.cds.all.fa.gz
405	talaromyces_stipitatus_atcc_10500	ftp://ftp.ensemblgenomes.org/pub/release-36/fungi/fasta/fungi_ascomycota1_collection/talaromyces_stipitatus_atcc_10500/cds/*.cds.all.fa.gz
406	termitomyces_sp_j132	ftp://ftp.ensemblgenomes.org/pub/release-36/fungi/fasta/fungi_basidiomycota1_collection/termitomyces_sp_j132/cds/*.cds.all.fa.gz
407	tetrapisispora_blattae_cbs_6284	ftp://ftp.ensemblgenomes.org/pub/release-36/fungi/fasta/fungi_ascomycota1_collection/tetrapisispora_blattae_cbs_6284/cds/*.cds.all.fa.gz
408	tetrapisispora_phaffii_cbs_4417	ftp://ftp.ensemblgenomes.org/pub/release-36/fungi/fasta/fungi_ascomycota1_collection/tetrapisispora_phaffii_cbs_4417/cds/*.cds.all.fa.gz
409	thielavia_terrestris_nrrl_8126	ftp://ftp.ensemblgenomes.org/pub/release-36/fungi/fasta/fungi_ascomycota1_collection/thielavia_terrestris_nrrl_8126/cds/*.cds.all.fa.gz
410	thielaviopsis_punctulata	ftp://ftp.ensemblgenomes.org/pub/release-36/fungi/fasta/fungi_ascomycota2_collection/thielaviopsis_punctulata/cds/*.cds.all.fa.gz
411	tilletia_caries	ftp://ftp.ensemblgenomes.org/pub/release-36/fungi/fasta/fungi_basidiomycota1_collection/tilletia_caries/cds/*.cds.all.fa.gz
412	tilletia_controversa	ftp://ftp.ensemblgenomes.org/pub/release-36/fungi/fasta/fungi_basidiomycota1_collection/tilletia_controversa/cds/*.cds.all.fa.gz
413	tilletia_indica	ftp://ftp.ensemblgenomes.org/pub/release-36/fungi/fasta/fungi_basidiomycota1_collection/tilletia_indica/cds/*.cds.all.fa.gz
414	tilletia_walkeri	ftp://ftp.ensemblgenomes.org/pub/release-36/fungi/fasta/fungi_basidiomycota1_collection/tilletia_walkeri/cds/*.cds.all.fa.gz
415	tilletiaria_anomala_ubc_951	ftp://ftp.ensemblgenomes.org/pub/release-36/fungi/fasta/fungi_basidiomycota1_collection/tilletiaria_anomala_ubc_951/cds/*.cds.all.fa.gz
416	tolypocladium_ophioglossoides_cbs_100239	ftp://ftp.ensemblgenomes.org/pub/release-36/fungi/fasta/fungi_ascomycota3_collection/tolypocladium_ophioglossoides_cbs_100239/cds/*.cds.all.fa.gz
417	torrubiella_hemipterigena	ftp://ftp.ensemblgenomes.org/pub/release-36/fungi/fasta/fungi_ascomycota2_collection/torrubiella_hemipterigena/cds/*.cds.all.fa.gz
418	tortispora_caseinolytica_nrrl_y_17796	ftp://ftp.ensemblgenomes.org/pub/release-36/fungi/fasta/fungi_ascomycota3_collection/tortispora_caseinolytica_nrrl_y_17796/cds/*.cds.all.fa.gz
419	torulaspora_delbrueckii	ftp://ftp.ensemblgenomes.org/pub/release-36/fungi/fasta/fungi_ascomycota1_collection/torulaspora_delbrueckii/cds/*.cds.all.fa.gz
420	trachipleistophora_hominis	ftp://ftp.ensemblgenomes.org/pub/release-36/fungi/fasta/fungi_microsporidia1_collection/trachipleistophora_hominis/cds/*.cds.all.fa.gz
421	trametes_cinnabarina	ftp://ftp.ensemblgenomes.org/pub/release-36/fungi/fasta/fungi_basidiomycota1_collection/trametes_cinnabarina/cds/*.cds.all.fa.gz
422	trametes_versicolor_fp_101664_ss1	ftp://ftp.ensemblgenomes.org/pub/release-36/fungi/fasta/fungi_basidiomycota1_collection/trametes_versicolor_fp_101664_ss1/cds/*.cds.all.fa.gz
423	tremella_mesenterica_dsm_1558	ftp://ftp.ensemblgenomes.org/pub/release-36/fungi/fasta/fungi_basidiomycota1_collection/tremella_mesenterica_dsm_1558/cds/*.cds.all.fa.gz
424	trichoderma_atroviride_imi_206040	ftp://ftp.ensemblgenomes.org/pub/release-36/fungi/fasta/fungi_ascomycota1_collection/trichoderma_atroviride_imi_206040/cds/*.cds.all.fa.gz
425	trichoderma_gamsii	ftp://ftp.ensemblgenomes.org/pub/release-36/fungi/fasta/fungi_ascomycota3_collection/trichoderma_gamsii/cds/*.cds.all.fa.gz
426	trichoderma_harzianum	ftp://ftp.ensemblgenomes.org/pub/release-36/fungi/fasta/fungi_ascomycota2_collection/trichoderma_harzianum/cds/*.cds.all.fa.gz
427	trichoderma_reesei	ftp://ftp.ensemblgenomes.org/pub/release-36/fungi/fasta/trichoderma_reesei/cds/*.cds.all.fa.gz
428	trichoderma_virens	ftp://ftp.ensemblgenomes.org/pub/release-36/fungi/fasta/trichoderma_virens/cds/*.cds.all.fa.gz
429	trichophyton_equinum_cbs_127_97	ftp://ftp.ensemblgenomes.org/pub/release-36/fungi/fasta/fungi_ascomycota1_collection/trichophyton_equinum_cbs_127_97/cds/*.cds.all.fa.gz
430	trichophyton_interdigitale_mr816	ftp://ftp.ensemblgenomes.org/pub/release-36/fungi/fasta/fungi_ascomycota1_collection/trichophyton_interdigitale_mr816/cds/*.cds.all.fa.gz
431	trichophyton_rubrum_cbs_118892	ftp://ftp.ensemblgenomes.org/pub/release-36/fungi/fasta/fungi_ascomycota1_collection/trichophyton_rubrum_cbs_118892/cds/*.cds.all.fa.gz
432	trichophyton_soudanense_cbs_452_61	ftp://ftp.ensemblgenomes.org/pub/release-36/fungi/fasta/fungi_ascomycota1_collection/trichophyton_soudanense_cbs_452_61/cds/*.cds.all.fa.gz
433	trichophyton_tonsurans_cbs_112818	ftp://ftp.ensemblgenomes.org/pub/release-36/fungi/fasta/fungi_ascomycota1_collection/trichophyton_tonsurans_cbs_112818/cds/*.cds.all.fa.gz
434	trichophyton_verrucosum_hki_0517	ftp://ftp.ensemblgenomes.org/pub/release-36/fungi/fasta/fungi_ascomycota1_collection/trichophyton_verrucosum_hki_0517/cds/*.cds.all.fa.gz
435	trichophyton_violaceum	ftp://ftp.ensemblgenomes.org/pub/release-36/fungi/fasta/fungi_ascomycota3_collection/trichophyton_violaceum/cds/*.cds.all.fa.gz
436	trichosporon_asahii_var_asahii_cbs_8904	ftp://ftp.ensemblgenomes.org/pub/release-36/fungi/fasta/fungi_basidiomycota1_collection/trichosporon_asahii_var_asahii_cbs_8904/cds/*.cds.all.fa.gz
437	tsuchiyaea_wingfieldii_cbs_7118	ftp://ftp.ensemblgenomes.org/pub/release-36/fungi/fasta/fungi_basidiomycota1_collection/tsuchiyaea_wingfieldii_cbs_7118/cds/*.cds.all.fa.gz
438	tuber_melanosporum	ftp://ftp.ensemblgenomes.org/pub/release-36/fungi/fasta/tuber_melanosporum/cds/*.cds.all.fa.gz
439	tulasnella_calospora_mut_4182	ftp://ftp.ensemblgenomes.org/pub/release-36/fungi/fasta/fungi_basidiomycota1_collection/tulasnella_calospora_mut_4182/cds/*.cds.all.fa.gz
440	uncinocarpus_reesii_1704	ftp://ftp.ensemblgenomes.org/pub/release-36/fungi/fasta/fungi_ascomycota1_collection/uncinocarpus_reesii_1704/cds/*.cds.all.fa.gz
441	ustilaginoidea_virens	ftp://ftp.ensemblgenomes.org/pub/release-36/fungi/fasta/fungi_ascomycota1_collection/ustilaginoidea_virens/cds/*.cds.all.fa.gz
442	ustilago_hordei	ftp://ftp.ensemblgenomes.org/pub/release-36/fungi/fasta/fungi_basidiomycota1_collection/ustilago_hordei/cds/*.cds.all.fa.gz
443	ustilago_maydis	ftp://ftp.ensemblgenomes.org/pub/release-36/fungi/fasta/ustilago_maydis/cds/*.cds.all.fa.gz
444	valsa_mali_var_pyri	ftp://ftp.ensemblgenomes.org/pub/release-36/fungi/fasta/fungi_ascomycota3_collection/valsa_mali_var_pyri/cds/*.cds.all.fa.gz
445	vanderwaltozyma_polyspora_dsm_70294	ftp://ftp.ensemblgenomes.org/pub/release-36/fungi/fasta/fungi_ascomycota1_collection/vanderwaltozyma_polyspora_dsm_70294/cds/*.cds.all.fa.gz
446	vavraia_culicis_subsp_floridensis	ftp://ftp.ensemblgenomes.org/pub/release-36/fungi/fasta/fungi_microsporidia1_collection/vavraia_culicis_subsp_floridensis/cds/*.cds.all.fa.gz
447	verruconis_gallopava	ftp://ftp.ensemblgenomes.org/pub/release-36/fungi/fasta/fungi_ascomycota2_collection/verruconis_gallopava/cds/*.cds.all.fa.gz
448	verticillium_alfalfae_vams_102	ftp://ftp.ensemblgenomes.org/pub/release-36/fungi/fasta/fungi_ascomycota1_collection/verticillium_alfalfae_vams_102/cds/*.cds.all.fa.gz
449	verticillium_dahliae	ftp://ftp.ensemblgenomes.org/pub/release-36/fungi/fasta/verticillium_dahliae/cds/*.cds.all.fa.gz
450	verticillium_longisporum	ftp://ftp.ensemblgenomes.org/pub/release-36/fungi/fasta/fungi_ascomycota3_collection/verticillium_longisporum/cds/*.cds.all.fa.gz
451	vittaforma_corneae_atcc_50505	ftp://ftp.ensemblgenomes.org/pub/release-36/fungi/fasta/fungi_microsporidia1_collection/vittaforma_corneae_atcc_50505/cds/*.cds.all.fa.gz
452	wallemia_ichthyophaga_exf_994	ftp://ftp.ensemblgenomes.org/pub/release-36/fungi/fasta/fungi_basidiomycota1_collection/wallemia_ichthyophaga_exf_994/cds/*.cds.all.fa.gz
453	wallemia_mellicola_cbs_633_66	ftp://ftp.ensemblgenomes.org/pub/release-36/fungi/fasta/fungi_basidiomycota1_collection/wallemia_mellicola_cbs_633_66/cds/*.cds.all.fa.gz
454	wickerhamomyces_anomalus_nrrl_y_366_8	ftp://ftp.ensemblgenomes.org/pub/release-36/fungi/fasta/fungi_ascomycota3_collection/wickerhamomyces_anomalus_nrrl_y_366_8/cds/*.cds.all.fa.gz
455	wickerhamomyces_ciferrii	ftp://ftp.ensemblgenomes.org/pub/release-36/fungi/fasta/fungi_ascomycota1_collection/wickerhamomyces_ciferrii/cds/*.cds.all.fa.gz
456	xanthophyllomyces_dendrorhous	ftp://ftp.ensemblgenomes.org/pub/release-36/fungi/fasta/fungi_basidiomycota1_collection/xanthophyllomyces_dendrorhous/cds/*.cds.all.fa.gz
457	xylona_heveae_tc161	ftp://ftp.ensemblgenomes.org/pub/release-36/fungi/fasta/fungi_ascomycota3_collection/xylona_heveae_tc161/cds/*.cds.all.fa.gz
458	yarrowia_lipolytica	ftp://ftp.ensemblgenomes.org/pub/release-36/fungi/fasta/yarrowia_lipolytica/cds/*.cds.all.fa.gz
459	zygosaccharomyces_bailii_isa1307	ftp://ftp.ensemblgenomes.org/pub/release-36/fungi/fasta/fungi_ascomycota1_collection/zygosaccharomyces_bailii_isa1307/cds/*.cds.all.fa.gz
460	zygosaccharomyces_rouxii	ftp://ftp.ensemblgenomes.org/pub/release-36/fungi/fasta/fungi_ascomycota1_collection/zygosaccharomyces_rouxii/cds/*.cds.all.fa.gz
461	zymoseptoria_brevis	ftp://ftp.ensemblgenomes.org/pub/release-36/fungi/fasta/fungi_ascomycota2_collection/zymoseptoria_brevis/cds/*.cds.all.fa.gz
462	zymoseptoria_tritici	ftp://ftp.ensemblgenomes.org/pub/release-36/fungi/fasta/zymoseptoria_tritici/cds/*.cds.all.fa.gz

## Sheet: bacteria
accession	speciesName	ftpLink
1	acidobacteria_bacterium_mor1	ftp://ftp.ensemblgenomes.org/pub/bacteria/release-40/fasta/bacteria_181_collection/acidobacteria_bacterium_mor1/cds/*.cds.all.fa.gz
2	acidobacteria_bacterium_scgc_ag_212_p17	ftp://ftp.ensemblgenomes.org/pub/bacteria/release-40/fasta/bacteria_181_collection/acidobacteria_bacterium_scgc_ag_212_p17/cds/*.cds.all.fa.gz
3	acidobacterium_capsulatum_atcc_51196	ftp://ftp.ensemblgenomes.org/pub/bacteria/release-40/fasta/bacteria_15_collection/acidobacterium_capsulatum_atcc_51196/cds/*.cds.all.fa.gz
4	acinetobacter_baumannii_gca_000809745	ftp://ftp.ensemblgenomes.org/pub/bacteria/release-40/fasta/bacteria_91_collection/acinetobacter_baumannii_gca_000809745/cds/*.cds.all.fa.gz
5	aggregatibacter_actinomycetemcomitans_rhaa1	ftp://ftp.ensemblgenomes.org/pub/bacteria/release-40/fasta/bacteria_5_collection/aggregatibacter_actinomycetemcomitans_rhaa1/cds/*.cds.all.fa.gz
6	akkermansia_glycaniphila	ftp://ftp.ensemblgenomes.org/pub/bacteria/release-40/fasta/bacteria_181_collection/akkermansia_glycaniphila/cds/*.cds.all.fa.gz
7	akkermansia_muciniphila	ftp://ftp.ensemblgenomes.org/pub/bacteria/release-40/fasta/bacteria_19_collection/akkermansia_muciniphila_atcc_baa_835/cds/*.cds.all.fa.gz
8	akkermansia_muciniphila_atcc_baa_835	ftp://ftp.ensemblgenomes.org/pub/bacteria/release-40/fasta/bacteria_19_collection/akkermansia_muciniphila_atcc_baa_835/cds/*.cds.all.fa.gz
9	akkermansia_sp_kle1798	ftp://ftp.ensemblgenomes.org/pub/bacteria/release-40/fasta/bacteria_174_collection/akkermansia_sp_kle1798/cds/*.cds.all.fa.gz
10	aminobacterium_colombiense_dsm_12261	ftp://ftp.ensemblgenomes.org/pub/bacteria/release-40/fasta/bacteria_21_collection/aminobacterium_colombiense_dsm_12261/cds/*.cds.all.fa.gz
11	aminomonas_paucivorans_dsm_12260	ftp://ftp.ensemblgenomes.org/pub/bacteria/release-40/fasta/bacteria_18_collection/aminomonas_paucivorans_dsm_12260/cds/*.cds.all.fa.gz
12	anabaena_sp_mdt14b	ftp://ftp.ensemblgenomes.org/pub/bacteria/release-40/fasta/bacteria_183_collection/anabaena_sp_mdt14b/cds/*.cds.all.fa.gz
13	anaerobaculum_hydrogeniformans_atcc_baa_1850	ftp://ftp.ensemblgenomes.org/pub/bacteria/release-40/fasta/bacteria_165_collection/anaerobaculum_hydrogeniformans_atcc_baa_1850/cds/*.cds.all.fa.gz
14	anaerobaculum_mobile_dsm_13181	ftp://ftp.ensemblgenomes.org/pub/bacteria/release-40/fasta/bacteria_16_collection/anaerobaculum_mobile_dsm_13181/cds/*.cds.all.fa.gz
15	aquifex_aeolicus_vf5	ftp://ftp.ensemblgenomes.org/pub/bacteria/release-40/fasta/bacteria_0_collection/aquifex_aeolicus_vf5/cds/*.cds.all.fa.gz
16	arthrospira_maxima_cs_328	ftp://ftp.ensemblgenomes.org/pub/bacteria/release-40/fasta/bacteria_21_collection/arthrospira_maxima_cs_328/cds/*.cds.all.fa.gz
17	bacillus_pumilus_gca_000828345	ftp://ftp.ensemblgenomes.org/pub/bacteria/release-40/fasta/bacteria_91_collection/bacillus_pumilus_gca_000828345/cds/*.cds.all.fa.gz
18	bacteroides_cellulosilyticus_cl02t12c19	ftp://ftp.ensemblgenomes.org/pub/bacteria/release-40/fasta/bacteria_25_collection/bacteroides_cellulosilyticus_cl02t12c19/cds/*.cds.all.fa.gz
19	bacteroides_fragilis_hmw_615	ftp://ftp.ensemblgenomes.org/pub/bacteria/release-40/fasta/bacteria_18_collection/bacteroides_fragilis_hmw_615/cds/*.cds.all.fa.gz
20	bacteroides_fragilis_str_1007_1_f_7	ftp://ftp.ensemblgenomes.org/pub/bacteria/release-40/fasta/bacteria_60_collection/bacteroides_fragilis_str_1007_1_f_7/cds/*.cds.all.fa.gz
21	bacteroides_fragilis_str_2_f_2_5	ftp://ftp.ensemblgenomes.org/pub/bacteria/release-40/fasta/bacteria_57_collection/bacteroides_fragilis_str_2_f_2_5/cds/*.cds.all.fa.gz
22	bacteroides_oleiciplenus_yit_12058	ftp://ftp.ensemblgenomes.org/pub/bacteria/release-40/fasta/bacteria_15_collection/bacteroides_oleiciplenus_yit_12058/cds/*.cds.all.fa.gz
23	bacteroides_sp_1_1_14	ftp://ftp.ensemblgenomes.org/pub/bacteria/release-40/fasta/bacteria_20_collection/bacteroides_sp_1_1_14/cds/*.cds.all.fa.gz
24	bacteroides_xylanisolvens_sd_cc_2a_gca_000577955	ftp://ftp.ensemblgenomes.org/pub/bacteria/release-40/fasta/bacteria_58_collection/bacteroides_xylanisolvens_sd_cc_2a_gca_000577955/cds/*.cds.all.fa.gz
25	blastopirellula_marina_dsm_3645	ftp://ftp.ensemblgenomes.org/pub/bacteria/release-40/fasta/bacteria_25_collection/blastopirellula_marina_dsm_3645/cds/*.cds.all.fa.gz
26	bordetella_pertussis_gca_001333755	ftp://ftp.ensemblgenomes.org/pub/bacteria/release-40/fasta/bacteria_141_collection/bordetella_pertussis_gca_001333755/cds/*.cds.all.fa.gz
27	borrelia_burgdorferi_jd1	ftp://ftp.ensemblgenomes.org/pub/bacteria/release-40/fasta/bacteria_13_collection/borrelia_burgdorferi_jd1/cds/*.cds.all.fa.gz
28	borrelia_miyamotoi	ftp://ftp.ensemblgenomes.org/pub/bacteria/release-40/fasta/bacteria_87_collection/borrelia_miyamotoi/cds/*.cds.all.fa.gz
29	borreliella_spielmanii_a14s	ftp://ftp.ensemblgenomes.org/pub/bacteria/release-40/fasta/bacteria_1_collection/borreliella_spielmanii_a14s/cds/*.cds.all.fa.gz
30	brachyspira_hyodysenteriae	ftp://ftp.ensemblgenomes.org/pub/bacteria/release-40/fasta/bacteria_110_collection/brachyspira_hyodysenteriae/cds/*.cds.all.fa.gz
31	brachyspira_hyodysenteriae_atcc_27164	ftp://ftp.ensemblgenomes.org/pub/bacteria/release-40/fasta/bacteria_182_collection/brachyspira_hyodysenteriae_atcc_27164/cds/*.cds.all.fa.gz
32	brachyspira_hyodysenteriae_gca_001013155	ftp://ftp.ensemblgenomes.org/pub/bacteria/release-40/fasta/bacteria_110_collection/brachyspira_hyodysenteriae_gca_001013155/cds/*.cds.all.fa.gz
33	burkholderia_pseudomallei_gca_001320645	ftp://ftp.ensemblgenomes.org/pub/bacteria/release-40/fasta/bacteria_133_collection/burkholderia_pseudomallei_gca_001320645/cds/*.cds.all.fa.gz
34	caldimicrobium_thiodismutans	ftp://ftp.ensemblgenomes.org/pub/bacteria/release-40/fasta/bacteria_176_collection/caldimicrobium_thiodismutans/cds/*.cds.all.fa.gz
35	caldisericum_exile_azm16c01	ftp://ftp.ensemblgenomes.org/pub/bacteria/release-40/fasta/bacteria_1_collection/caldisericum_exile_azm16c01/cds/*.cds.all.fa.gz
36	calditerrivibrio_nitroreducens_dsm_19672	ftp://ftp.ensemblgenomes.org/pub/bacteria/release-40/fasta/bacteria_18_collection/calditerrivibrio_nitroreducens_dsm_19672/cds/*.cds.all.fa.gz
37	candidatus_hepatoplasma_crinochetorum_av	ftp://ftp.ensemblgenomes.org/pub/bacteria/release-40/fasta/bacteria_49_collection/candidatus_hepatoplasma_crinochetorum_av/cds/*.cds.all.fa.gz
38	candidatus_koribacter_versatilis_ellin345	ftp://ftp.ensemblgenomes.org/pub/bacteria/release-40/fasta/bacteria_0_collection/candidatus_koribacter_versatilis_ellin345/cds/*.cds.all.fa.gz
39	candidatus_magnetobacterium_bavaricum	ftp://ftp.ensemblgenomes.org/pub/bacteria/release-40/fasta/bacteria_115_collection/candidatus_magnetobacterium_bavaricum/cds/*.cds.all.fa.gz
40	candidatus_magnetoovum_chiemensis	ftp://ftp.ensemblgenomes.org/pub/bacteria/release-40/fasta/bacteria_154_collection/candidatus_magnetoovum_chiemensis/cds/*.cds.all.fa.gz
41	candidatus_mycoplasma_haemobos	ftp://ftp.ensemblgenomes.org/pub/bacteria/release-40/fasta/bacteria_179_collection/candidatus_mycoplasma_haemobos/cds/*.cds.all.fa.gz
42	candidatus_nitrospira_inopinata	ftp://ftp.ensemblgenomes.org/pub/bacteria/release-40/fasta/bacteria_183_collection/candidatus_nitrospira_inopinata/cds/*.cds.all.fa.gz
43	candidatus_nitrospira_nitrificans	ftp://ftp.ensemblgenomes.org/pub/bacteria/release-40/fasta/bacteria_166_collection/candidatus_nitrospira_nitrificans/cds/*.cds.all.fa.gz
44	candidatus_nitrospira_nitrosa	ftp://ftp.ensemblgenomes.org/pub/bacteria/release-40/fasta/bacteria_172_collection/candidatus_nitrospira_nitrosa/cds/*.cds.all.fa.gz
45	candidatus_phytoplasma_mali	ftp://ftp.ensemblgenomes.org/pub/bacteria/release-40/fasta/bacteria_21_collection/candidatus_phytoplasma_mali/cds/*.cds.all.fa.gz
46	candidatus_solibacter_usitatus_ellin6076	ftp://ftp.ensemblgenomes.org/pub/bacteria/release-40/fasta/bacteria_12_collection/candidatus_solibacter_usitatus_ellin6076/cds/*.cds.all.fa.gz
47	candidatus_synechococcus_spongiarum_sp3	ftp://ftp.ensemblgenomes.org/pub/bacteria/release-40/fasta/bacteria_127_collection/candidatus_synechococcus_spongiarum_sp3/cds/*.cds.all.fa.gz
48	candidatus_xiphinematobacter_sp_idaho_grape	ftp://ftp.ensemblgenomes.org/pub/bacteria/release-40/fasta/bacteria_182_collection/candidatus_xiphinematobacter_sp_idaho_grape/cds/*.cds.all.fa.gz
49	capnocytophaga_cynodegmi	ftp://ftp.ensemblgenomes.org/pub/bacteria/release-40/fasta/bacteria_91_collection/capnocytophaga_cynodegmi/cds/*.cds.all.fa.gz
50	caulobacteraceae_bacterium_otsz_a_272	ftp://ftp.ensemblgenomes.org/pub/bacteria/release-40/fasta/bacteria_177_collection/caulobacteraceae_bacterium_otsz_a_272/cds/*.cds.all.fa.gz
51	cellulophaga_geojensis_kl_a	ftp://ftp.ensemblgenomes.org/pub/bacteria/release-40/fasta/bacteria_54_collection/cellulophaga_geojensis_kl_a/cds/*.cds.all.fa.gz
52	cephaloticoccus_capnophilus	ftp://ftp.ensemblgenomes.org/pub/bacteria/release-40/fasta/bacteria_182_collection/cephaloticoccus_capnophilus/cds/*.cds.all.fa.gz
53	cephaloticoccus_primus	ftp://ftp.ensemblgenomes.org/pub/bacteria/release-40/fasta/bacteria_177_collection/cephaloticoccus_primus/cds/*.cds.all.fa.gz
54	chlamydia_gallinacea_08_1274_3	ftp://ftp.ensemblgenomes.org/pub/bacteria/release-40/fasta/bacteria_44_collection/chlamydia_gallinacea_08_1274_3/cds/*.cds.all.fa.gz
55	chlamydia_muridarum_gca_000700845	ftp://ftp.ensemblgenomes.org/pub/bacteria/release-40/fasta/bacteria_74_collection/chlamydia_muridarum_gca_000700845/cds/*.cds.all.fa.gz
56	chlamydia_muridarum_gca_000772145	ftp://ftp.ensemblgenomes.org/pub/bacteria/release-40/fasta/bacteria_85_collection/chlamydia_muridarum_gca_000772145/cds/*.cds.all.fa.gz
57	chlamydia_pneumoniae_b21	ftp://ftp.ensemblgenomes.org/pub/bacteria/release-40/fasta/bacteria_55_collection/chlamydia_pneumoniae_b21/cds/*.cds.all.fa.gz
58	chlamydia_psittaci_01dc11_gca_000415525	ftp://ftp.ensemblgenomes.org/pub/bacteria/release-40/fasta/bacteria_35_collection/chlamydia_psittaci_01dc11_gca_000415525/cds/*.cds.all.fa.gz
59	chlamydia_psittaci_6bc_gca_000204255	ftp://ftp.ensemblgenomes.org/pub/bacteria/release-40/fasta/bacteria_18_collection/chlamydia_psittaci_6bc_gca_000204255/cds/*.cds.all.fa.gz
60	chlamydia_psittaci_cp3	ftp://ftp.ensemblgenomes.org/pub/bacteria/release-40/fasta/bacteria_7_collection/chlamydia_psittaci_cp3/cds/*.cds.all.fa.gz
61	chlamydia_psittaci_nj1_gca_001401475	ftp://ftp.ensemblgenomes.org/pub/bacteria/release-40/fasta/bacteria_145_collection/chlamydia_psittaci_nj1_gca_001401475/cds/*.cds.all.fa.gz
62	chlamydia_psittaci_str_frances	ftp://ftp.ensemblgenomes.org/pub/bacteria/release-40/fasta/bacteria_144_collection/chlamydia_psittaci_str_frances/cds/*.cds.all.fa.gz
63	chlamydia_trachomatis	ftp://ftp.ensemblgenomes.org/pub/bacteria/release-40/fasta/bacteria_56_collection/chlamydia_trachomatis/cds/*.cds.all.fa.gz
64	chlamydia_trachomatis_a_5291	ftp://ftp.ensemblgenomes.org/pub/bacteria/release-40/fasta/bacteria_25_collection/chlamydia_trachomatis_a_5291/cds/*.cds.all.fa.gz
65	chlamydia_trachomatis_b_tz1a828_ot	ftp://ftp.ensemblgenomes.org/pub/bacteria/release-40/fasta/bacteria_5_collection/chlamydia_trachomatis_b_tz1a828_ot/cds/*.cds.all.fa.gz
66	chlamydia_trachomatis_d_lc	ftp://ftp.ensemblgenomes.org/pub/bacteria/release-40/fasta/bacteria_7_collection/chlamydia_trachomatis_d_lc/cds/*.cds.all.fa.gz
67	chlamydia_trachomatis_e_sotone4	ftp://ftp.ensemblgenomes.org/pub/bacteria/release-40/fasta/bacteria_25_collection/chlamydia_trachomatis_e_sotone4/cds/*.cds.all.fa.gz
68	chlamydia_trachomatis_gca_000971725	ftp://ftp.ensemblgenomes.org/pub/bacteria/release-40/fasta/bacteria_105_collection/chlamydia_trachomatis_gca_000971725/cds/*.cds.all.fa.gz
69	chlamydia_trachomatis_gca_001398095	ftp://ftp.ensemblgenomes.org/pub/bacteria/release-40/fasta/bacteria_136_collection/chlamydia_trachomatis_gca_001398095/cds/*.cds.all.fa.gz
70	chlamydia_trachomatis_gca_001398135	ftp://ftp.ensemblgenomes.org/pub/bacteria/release-40/fasta/bacteria_151_collection/chlamydia_trachomatis_gca_001398135/cds/*.cds.all.fa.gz
71	chlamydia_trachomatis_gca_001398155	ftp://ftp.ensemblgenomes.org/pub/bacteria/release-40/fasta/bacteria_127_collection/chlamydia_trachomatis_gca_001398155/cds/*.cds.all.fa.gz
72	chlamydia_trachomatis_iu824	ftp://ftp.ensemblgenomes.org/pub/bacteria/release-40/fasta/bacteria_30_collection/chlamydia_trachomatis_iu824/cds/*.cds.all.fa.gz
73	chlamydia_trachomatis_l1_224	ftp://ftp.ensemblgenomes.org/pub/bacteria/release-40/fasta/bacteria_25_collection/chlamydia_trachomatis_l1_224/cds/*.cds.all.fa.gz
74	chlamydia_trachomatis_l2b_uch_1_proctitis	ftp://ftp.ensemblgenomes.org/pub/bacteria/release-40/fasta/bacteria_19_collection/chlamydia_trachomatis_l2b_uch_1_proctitis/cds/*.cds.all.fa.gz
75	chlamydia_trachomatis_rc_j_971	ftp://ftp.ensemblgenomes.org/pub/bacteria/release-40/fasta/bacteria_40_collection/chlamydia_trachomatis_rc_j_971/cds/*.cds.all.fa.gz
76	chlamydia_trachomatis_rc_l2_55	ftp://ftp.ensemblgenomes.org/pub/bacteria/release-40/fasta/bacteria_42_collection/chlamydia_trachomatis_rc_l2_55/cds/*.cds.all.fa.gz
77	chlamydia_trachomatis_sweden2	ftp://ftp.ensemblgenomes.org/pub/bacteria/release-40/fasta/bacteria_17_collection/chlamydia_trachomatis_sweden2/cds/*.cds.all.fa.gz
78	chloracidobacterium_thermophilum_b	ftp://ftp.ensemblgenomes.org/pub/bacteria/release-40/fasta/bacteria_5_collection/chloracidobacterium_thermophilum_b/cds/*.cds.all.fa.gz
79	chlorobaculum_limnaeum	ftp://ftp.ensemblgenomes.org/pub/bacteria/release-40/fasta/bacteria_174_collection/chlorobaculum_limnaeum/cds/*.cds.all.fa.gz
80	chlorobaculum_parvum_ncib_8327	ftp://ftp.ensemblgenomes.org/pub/bacteria/release-40/fasta/bacteria_21_collection/chlorobaculum_parvum_ncib_8327/cds/*.cds.all.fa.gz
81	chlorobium_chlorochromatii_cad3	ftp://ftp.ensemblgenomes.org/pub/bacteria/release-40/fasta/bacteria_11_collection/chlorobium_chlorochromatii_cad3/cds/*.cds.all.fa.gz
82	chlorobium_ferrooxidans_dsm_13031	ftp://ftp.ensemblgenomes.org/pub/bacteria/release-40/fasta/bacteria_21_collection/chlorobium_ferrooxidans_dsm_13031/cds/*.cds.all.fa.gz
83	chlorobium_limicola	ftp://ftp.ensemblgenomes.org/pub/bacteria/release-40/fasta/bacteria_23_collection/chlorobium_limicola_dsm_245/cds/*.cds.all.fa.gz
84	chlorobium_limicola_dsm_245	ftp://ftp.ensemblgenomes.org/pub/bacteria/release-40/fasta/bacteria_23_collection/chlorobium_limicola_dsm_245/cds/*.cds.all.fa.gz
85	chlorobium_luteolum_dsm_273	ftp://ftp.ensemblgenomes.org/pub/bacteria/release-40/fasta/bacteria_21_collection/chlorobium_luteolum_dsm_273/cds/*.cds.all.fa.gz
86	chlorobium_phaeobacteroides_bs1	ftp://ftp.ensemblgenomes.org/pub/bacteria/release-40/fasta/bacteria_14_collection/chlorobium_phaeobacteroides_bs1/cds/*.cds.all.fa.gz
87	chlorobium_phaeobacteroides_dsm_266	ftp://ftp.ensemblgenomes.org/pub/bacteria/release-40/fasta/bacteria_16_collection/chlorobium_phaeobacteroides_dsm_266/cds/*.cds.all.fa.gz
88	chlorobium_phaeovibrioides_dsm_265	ftp://ftp.ensemblgenomes.org/pub/bacteria/release-40/fasta/bacteria_4_collection/chlorobium_phaeovibrioides_dsm_265/cds/*.cds.all.fa.gz
89	chlorobium_sp_gbchlb	ftp://ftp.ensemblgenomes.org/pub/bacteria/release-40/fasta/bacteria_81_collection/chlorobium_sp_gbchlb/cds/*.cds.all.fa.gz
90	chlorobium_tepidum_tls	ftp://ftp.ensemblgenomes.org/pub/bacteria/release-40/fasta/bacteria_0_collection/chlorobium_tepidum_tls/cds/*.cds.all.fa.gz
91	chloroflexus_aggregans_dsm_9485	ftp://ftp.ensemblgenomes.org/pub/bacteria/release-40/fasta/bacteria_15_collection/chloroflexus_aggregans_dsm_9485/cds/*.cds.all.fa.gz
92	chloroflexus_aurantiacus_j_10_fl	ftp://ftp.ensemblgenomes.org/pub/bacteria/release-40/fasta/bacteria_0_collection/chloroflexus_aurantiacus_j_10_fl/cds/*.cds.all.fa.gz
93	chloroflexus_sp_isl_2	ftp://ftp.ensemblgenomes.org/pub/bacteria/release-40/fasta/bacteria_177_collection/chloroflexus_sp_isl_2/cds/*.cds.all.fa.gz
94	chloroflexus_sp_y_400_fl	ftp://ftp.ensemblgenomes.org/pub/bacteria/release-40/fasta/bacteria_22_collection/chloroflexus_sp_y_400_fl/cds/*.cds.all.fa.gz
95	chloroherpeton_thalassium_atcc_35110	ftp://ftp.ensemblgenomes.org/pub/bacteria/release-40/fasta/bacteria_15_collection/chloroherpeton_thalassium_atcc_35110/cds/*.cds.all.fa.gz
96	chryseobacterium_sp_mof25p	ftp://ftp.ensemblgenomes.org/pub/bacteria/release-40/fasta/bacteria_176_collection/chryseobacterium_sp_mof25p/cds/*.cds.all.fa.gz
97	chthoniobacter_flavus_ellin428	ftp://ftp.ensemblgenomes.org/pub/bacteria/release-40/fasta/bacteria_17_collection/chthoniobacter_flavus_ellin428/cds/*.cds.all.fa.gz
98	chthonomonas_calidirosea	ftp://ftp.ensemblgenomes.org/pub/bacteria/release-40/fasta/bacteria_170_collection/chthonomonas_calidirosea_gca_001458035/cds/*.cds.all.fa.gz
99	chthonomonas_calidirosea_gca_001457975	ftp://ftp.ensemblgenomes.org/pub/bacteria/release-40/fasta/bacteria_164_collection/chthonomonas_calidirosea_gca_001457975/cds/*.cds.all.fa.gz
100	chthonomonas_calidirosea_gca_001458035	ftp://ftp.ensemblgenomes.org/pub/bacteria/release-40/fasta/bacteria_170_collection/chthonomonas_calidirosea_gca_001458035/cds/*.cds.all.fa.gz
101	chthonomonas_calidirosea_t49	ftp://ftp.ensemblgenomes.org/pub/bacteria/release-40/fasta/bacteria_41_collection/chthonomonas_calidirosea_t49/cds/*.cds.all.fa.gz
102	cloacibacillus_evryensis_dsm_19522	ftp://ftp.ensemblgenomes.org/pub/bacteria/release-40/fasta/bacteria_60_collection/cloacibacillus_evryensis_dsm_19522/cds/*.cds.all.fa.gz
103	cloacibacillus_porcorum	ftp://ftp.ensemblgenomes.org/pub/bacteria/release-40/fasta/bacteria_178_collection/cloacibacillus_porcorum/cds/*.cds.all.fa.gz
104	clostridioides_difficile_t23	ftp://ftp.ensemblgenomes.org/pub/bacteria/release-40/fasta/bacteria_55_collection/clostridioides_difficile_t23/cds/*.cds.all.fa.gz
105	coraliomargarita_akajimensis_dsm_45221	ftp://ftp.ensemblgenomes.org/pub/bacteria/release-40/fasta/bacteria_11_collection/coraliomargarita_akajimensis_dsm_45221/cds/*.cds.all.fa.gz
106	cyanobacterium_sp_ippas_b_1200	ftp://ftp.ensemblgenomes.org/pub/bacteria/release-40/fasta/bacteria_182_collection/cyanobacterium_sp_ippas_b_1200/cds/*.cds.all.fa.gz
107	cylindrospermum_stagnale_pcc_7417	ftp://ftp.ensemblgenomes.org/pub/bacteria/release-40/fasta/bacteria_6_collection/cylindrospermum_stagnale_pcc_7417/cds/*.cds.all.fa.gz
108	deferribacter_desulfuricans_ssm1	ftp://ftp.ensemblgenomes.org/pub/bacteria/release-40/fasta/bacteria_22_collection/deferribacter_desulfuricans_ssm1/cds/*.cds.all.fa.gz
109	defluviitoga_tunisiensis	ftp://ftp.ensemblgenomes.org/pub/bacteria/release-40/fasta/bacteria_92_collection/defluviitoga_tunisiensis/cds/*.cds.all.fa.gz
110	deinococcus_actinosclerus	ftp://ftp.ensemblgenomes.org/pub/bacteria/release-40/fasta/bacteria_175_collection/deinococcus_actinosclerus/cds/*.cds.all.fa.gz
111	deinococcus_deserti_vcd115	ftp://ftp.ensemblgenomes.org/pub/bacteria/release-40/fasta/bacteria_1_collection/deinococcus_deserti_vcd115/cds/*.cds.all.fa.gz
112	deinococcus_geothermalis_dsm_11300	ftp://ftp.ensemblgenomes.org/pub/bacteria/release-40/fasta/bacteria_4_collection/deinococcus_geothermalis_dsm_11300/cds/*.cds.all.fa.gz
113	deinococcus_gobiensis_i_0	ftp://ftp.ensemblgenomes.org/pub/bacteria/release-40/fasta/bacteria_2_collection/deinococcus_gobiensis_i_0/cds/*.cds.all.fa.gz
114	deinococcus_maricopensis_dsm_21211	ftp://ftp.ensemblgenomes.org/pub/bacteria/release-40/fasta/bacteria_3_collection/deinococcus_maricopensis_dsm_21211/cds/*.cds.all.fa.gz
115	deinococcus_peraridilitoris_dsm_19664	ftp://ftp.ensemblgenomes.org/pub/bacteria/release-40/fasta/bacteria_20_collection/deinococcus_peraridilitoris_dsm_19664/cds/*.cds.all.fa.gz
116	deinococcus_phoenicis	ftp://ftp.ensemblgenomes.org/pub/bacteria/release-40/fasta/bacteria_72_collection/deinococcus_phoenicis/cds/*.cds.all.fa.gz
117	deinococcus_proteolyticus_mrp	ftp://ftp.ensemblgenomes.org/pub/bacteria/release-40/fasta/bacteria_4_collection/deinococcus_proteolyticus_mrp/cds/*.cds.all.fa.gz
118	deinococcus_puniceus	ftp://ftp.ensemblgenomes.org/pub/bacteria/release-40/fasta/bacteria_180_collection/deinococcus_puniceus/cds/*.cds.all.fa.gz
119	deinococcus_radiodurans_r1	ftp://ftp.ensemblgenomes.org/pub/bacteria/release-40/fasta/bacteria_0_collection/deinococcus_radiodurans_r1/cds/*.cds.all.fa.gz
120	deinococcus_sp_leaf326	ftp://ftp.ensemblgenomes.org/pub/bacteria/release-40/fasta/bacteria_171_collection/deinococcus_sp_leaf326/cds/*.cds.all.fa.gz
121	deinococcus_sp_rl	ftp://ftp.ensemblgenomes.org/pub/bacteria/release-40/fasta/bacteria_72_collection/deinococcus_sp_rl/cds/*.cds.all.fa.gz
122	deinococcus_sp_ur1	ftp://ftp.ensemblgenomes.org/pub/bacteria/release-40/fasta/bacteria_167_collection/deinococcus_sp_ur1/cds/*.cds.all.fa.gz
123	deinococcus_swuensis	ftp://ftp.ensemblgenomes.org/pub/bacteria/release-40/fasta/bacteria_90_collection/deinococcus_swuensis/cds/*.cds.all.fa.gz
124	denitrovibrio_acetiphilus_dsm_12809	ftp://ftp.ensemblgenomes.org/pub/bacteria/release-40/fasta/bacteria_9_collection/denitrovibrio_acetiphilus_dsm_12809/cds/*.cds.all.fa.gz
125	desulfurispirillum_indicum_s5	ftp://ftp.ensemblgenomes.org/pub/bacteria/release-40/fasta/bacteria_4_collection/desulfurispirillum_indicum_s5/cds/*.cds.all.fa.gz
126	desulfurobacterium_thermolithotrophum_dsm_11699	ftp://ftp.ensemblgenomes.org/pub/bacteria/release-40/fasta/bacteria_17_collection/desulfurobacterium_thermolithotrophum_dsm_11699/cds/*.cds.all.fa.gz
127	dethiosulfovibrio_peptidovorans_dsm_11002	ftp://ftp.ensemblgenomes.org/pub/bacteria/release-40/fasta/bacteria_17_collection/dethiosulfovibrio_peptidovorans_dsm_11002/cds/*.cds.all.fa.gz
128	dictyoglomus_thermophilum_h_6_12	ftp://ftp.ensemblgenomes.org/pub/bacteria/release-40/fasta/bacteria_25_collection/dictyoglomus_thermophilum_h_6_12/cds/*.cds.all.fa.gz
129	dictyoglomus_turgidum_dsm_6724	ftp://ftp.ensemblgenomes.org/pub/bacteria/release-40/fasta/bacteria_0_collection/dictyoglomus_turgidum_dsm_6724/cds/*.cds.all.fa.gz
130	dysgonomonas_gadei_atcc_baa_286	ftp://ftp.ensemblgenomes.org/pub/bacteria/release-40/fasta/bacteria_13_collection/dysgonomonas_gadei_atcc_baa_286/cds/*.cds.all.fa.gz
131	elusimicrobium_minutum_pei191	ftp://ftp.ensemblgenomes.org/pub/bacteria/release-40/fasta/bacteria_14_collection/elusimicrobium_minutum_pei191/cds/*.cds.all.fa.gz
132	enterobacter_hormaechei_subsp_steigerwaltii_gca_000958345	ftp://ftp.ensemblgenomes.org/pub/bacteria/release-40/fasta/bacteria_107_collection/enterobacter_hormaechei_subsp_steigerwaltii_gca_000958345/cds/*.cds.all.fa.gz
133	enterococcus_faecalis_engen0418	ftp://ftp.ensemblgenomes.org/pub/bacteria/release-40/fasta/bacteria_54_collection/enterococcus_faecalis_engen0418/cds/*.cds.all.fa.gz
134	escherichia_coli_dec13d	ftp://ftp.ensemblgenomes.org/pub/bacteria/release-40/fasta/bacteria_20_collection/escherichia_coli_dec13d/cds/*.cds.all.fa.gz
135	escherichia_coli_gca_001672015	ftp://ftp.ensemblgenomes.org/pub/bacteria/release-40/fasta/bacteria_178_collection/escherichia_coli_gca_001672015/cds/*.cds.all.fa.gz
136	escherichia_coli_o145_nm_str_2010c_3516	ftp://ftp.ensemblgenomes.org/pub/bacteria/release-40/fasta/bacteria_68_collection/escherichia_coli_o145_nm_str_2010c_3516/cds/*.cds.all.fa.gz
137	fermentimonas_caenicola	ftp://ftp.ensemblgenomes.org/pub/bacteria/release-40/fasta/bacteria_95_collection/fermentimonas_caenicola/cds/*.cds.all.fa.gz
138	fervidobacterium_islandicum	ftp://ftp.ensemblgenomes.org/pub/bacteria/release-40/fasta/bacteria_178_collection/fervidobacterium_islandicum/cds/*.cds.all.fa.gz
139	fervidobacterium_nodosum_rt17_b1	ftp://ftp.ensemblgenomes.org/pub/bacteria/release-40/fasta/bacteria_20_collection/fervidobacterium_nodosum_rt17_b1/cds/*.cds.all.fa.gz
140	fervidobacterium_pennivorans	ftp://ftp.ensemblgenomes.org/pub/bacteria/release-40/fasta/bacteria_181_collection/fervidobacterium_pennivorans/cds/*.cds.all.fa.gz
141	fervidobacterium_pennivorans_dsm_9078	ftp://ftp.ensemblgenomes.org/pub/bacteria/release-40/fasta/bacteria_3_collection/fervidobacterium_pennivorans_dsm_9078/cds/*.cds.all.fa.gz
142	fervidobacterium_thailandensis	ftp://ftp.ensemblgenomes.org/pub/bacteria/release-40/fasta/bacteria_180_collection/fervidobacterium_thailandensis/cds/*.cds.all.fa.gz
143	fibrobacter_succinogenes_subsp_succinogenes_s85	ftp://ftp.ensemblgenomes.org/pub/bacteria/release-40/fasta/bacteria_12_collection/fibrobacter_succinogenes_subsp_succinogenes_s85_gca_000146505/cds/*.cds.all.fa.gz
144	fibrobacter_succinogenes_subsp_succinogenes_s85_gca_000146505	ftp://ftp.ensemblgenomes.org/pub/bacteria/release-40/fasta/bacteria_12_collection/fibrobacter_succinogenes_subsp_succinogenes_s85_gca_000146505/cds/*.cds.all.fa.gz
145	fimbriimonas_ginsengisoli_gsoil_348	ftp://ftp.ensemblgenomes.org/pub/bacteria/release-40/fasta/bacteria_81_collection/fimbriimonas_ginsengisoli_gsoil_348/cds/*.cds.all.fa.gz
146	fischerella_sp_jsc_11	ftp://ftp.ensemblgenomes.org/pub/bacteria/release-40/fasta/bacteria_20_collection/fischerella_sp_jsc_11/cds/*.cds.all.fa.gz
147	flavobacterium_akiainvivens	ftp://ftp.ensemblgenomes.org/pub/bacteria/release-40/fasta/bacteria_152_collection/flavobacterium_akiainvivens/cds/*.cds.all.fa.gz
148	flavobacterium_suncheonense_gh29_5_dsm_17707	ftp://ftp.ensemblgenomes.org/pub/bacteria/release-40/fasta/bacteria_85_collection/flavobacterium_suncheonense_gh29_5_dsm_17707/cds/*.cds.all.fa.gz
149	flexistipes_sinusarabici_dsm_4947	ftp://ftp.ensemblgenomes.org/pub/bacteria/release-40/fasta/bacteria_10_collection/flexistipes_sinusarabici_dsm_4947/cds/*.cds.all.fa.gz
150	fretibacterium_fastidiosum	ftp://ftp.ensemblgenomes.org/pub/bacteria/release-40/fasta/bacteria_8_collection/fretibacterium_fastidiosum/cds/*.cds.all.fa.gz
151	fusobacterium_hwasookii_chdc_f128	ftp://ftp.ensemblgenomes.org/pub/bacteria/release-40/fasta/bacteria_4_collection/fusobacterium_hwasookii_chdc_f128/cds/*.cds.all.fa.gz
152	fusobacterium_hwasookii_chdc_f174	ftp://ftp.ensemblgenomes.org/pub/bacteria/release-40/fasta/bacteria_174_collection/fusobacterium_hwasookii_chdc_f174/cds/*.cds.all.fa.gz
153	fusobacterium_hwasookii_chdc_f300	ftp://ftp.ensemblgenomes.org/pub/bacteria/release-40/fasta/bacteria_182_collection/fusobacterium_hwasookii_chdc_f300/cds/*.cds.all.fa.gz
154	fusobacterium_mortiferum_atcc_9817	ftp://ftp.ensemblgenomes.org/pub/bacteria/release-40/fasta/bacteria_17_collection/fusobacterium_mortiferum_atcc_9817/cds/*.cds.all.fa.gz
155	fusobacterium_necrophorum_dab	ftp://ftp.ensemblgenomes.org/pub/bacteria/release-40/fasta/bacteria_78_collection/fusobacterium_necrophorum_dab/cds/*.cds.all.fa.gz
156	fusobacterium_necrophorum_subsp_funduliforme	ftp://ftp.ensemblgenomes.org/pub/bacteria/release-40/fasta/bacteria_182_collection/fusobacterium_necrophorum_subsp_funduliforme/cds/*.cds.all.fa.gz
157	fusobacterium_necrophorum_subsp_funduliforme_1_1_36s	ftp://ftp.ensemblgenomes.org/pub/bacteria/release-40/fasta/bacteria_3_collection/fusobacterium_necrophorum_subsp_funduliforme_1_1_36s/cds/*.cds.all.fa.gz
158	fusobacterium_nucleatum	ftp://ftp.ensemblgenomes.org/pub/bacteria/release-40/fasta/bacteria_182_collection/fusobacterium_nucleatum/cds/*.cds.all.fa.gz
159	fusobacterium_nucleatum_cti_2	ftp://ftp.ensemblgenomes.org/pub/bacteria/release-40/fasta/bacteria_42_collection/fusobacterium_nucleatum_cti_2/cds/*.cds.all.fa.gz
160	fusobacterium_nucleatum_cti_5	ftp://ftp.ensemblgenomes.org/pub/bacteria/release-40/fasta/bacteria_44_collection/fusobacterium_nucleatum_cti_5/cds/*.cds.all.fa.gz
161	fusobacterium_nucleatum_subsp_animalis	ftp://ftp.ensemblgenomes.org/pub/bacteria/release-40/fasta/bacteria_175_collection/fusobacterium_nucleatum_subsp_animalis/cds/*.cds.all.fa.gz
162	fusobacterium_nucleatum_subsp_animalis_d11	ftp://ftp.ensemblgenomes.org/pub/bacteria/release-40/fasta/bacteria_142_collection/fusobacterium_nucleatum_subsp_animalis_d11/cds/*.cds.all.fa.gz
163	fusobacterium_nucleatum_subsp_fusiforme_atcc_51190	ftp://ftp.ensemblgenomes.org/pub/bacteria/release-40/fasta/bacteria_8_collection/fusobacterium_nucleatum_subsp_fusiforme_atcc_51190/cds/*.cds.all.fa.gz
164	fusobacterium_nucleatum_subsp_nucleatum_atcc_25586	ftp://ftp.ensemblgenomes.org/pub/bacteria/release-40/fasta/bacteria_0_collection/fusobacterium_nucleatum_subsp_nucleatum_atcc_25586/cds/*.cds.all.fa.gz
165	fusobacterium_nucleatum_subsp_polymorphum_atcc_10953	ftp://ftp.ensemblgenomes.org/pub/bacteria/release-40/fasta/bacteria_22_collection/fusobacterium_nucleatum_subsp_polymorphum_atcc_10953/cds/*.cds.all.fa.gz
166	fusobacterium_periodonticum_2_1_31	ftp://ftp.ensemblgenomes.org/pub/bacteria/release-40/fasta/bacteria_13_collection/fusobacterium_periodonticum_2_1_31/cds/*.cds.all.fa.gz
167	fusobacterium_periodonticum_atcc_33693	ftp://ftp.ensemblgenomes.org/pub/bacteria/release-40/fasta/bacteria_3_collection/fusobacterium_periodonticum_atcc_33693/cds/*.cds.all.fa.gz
168	fusobacterium_periodonticum_d10	ftp://ftp.ensemblgenomes.org/pub/bacteria/release-40/fasta/bacteria_25_collection/fusobacterium_periodonticum_d10/cds/*.cds.all.fa.gz
169	fusobacterium_sp_cm21	ftp://ftp.ensemblgenomes.org/pub/bacteria/release-40/fasta/bacteria_60_collection/fusobacterium_sp_cm21/cds/*.cds.all.fa.gz
170	fusobacterium_sp_oral_taxon_370_str_f0437	ftp://ftp.ensemblgenomes.org/pub/bacteria/release-40/fasta/bacteria_10_collection/fusobacterium_sp_oral_taxon_370_str_f0437/cds/*.cds.all.fa.gz
171	gemmata_sp_sh_pl17	ftp://ftp.ensemblgenomes.org/pub/bacteria/release-40/fasta/bacteria_180_collection/gemmata_sp_sh_pl17/cds/*.cds.all.fa.gz
172	gemmatimonas_aurantiaca_t_27	ftp://ftp.ensemblgenomes.org/pub/bacteria/release-40/fasta/bacteria_18_collection/gemmatimonas_aurantiaca_t_27/cds/*.cds.all.fa.gz
173	gemmatimonas_phototrophica	ftp://ftp.ensemblgenomes.org/pub/bacteria/release-40/fasta/bacteria_180_collection/gemmatimonas_phototrophica/cds/*.cds.all.fa.gz
174	gemmatirosa_kalamazoonesis	ftp://ftp.ensemblgenomes.org/pub/bacteria/release-40/fasta/bacteria_56_collection/gemmatirosa_kalamazoonesis/cds/*.cds.all.fa.gz
175	gimesia_maris_dsm_8797	ftp://ftp.ensemblgenomes.org/pub/bacteria/release-40/fasta/bacteria_24_collection/gimesia_maris_dsm_8797/cds/*.cds.all.fa.gz
176	gluconobacter_oxydans_621h	ftp://ftp.ensemblgenomes.org/pub/bacteria/release-40/fasta/bacteria_20_collection/gluconobacter_oxydans_621h/cds/*.cds.all.fa.gz
177	granulicella_mallensis_mp5actx8	ftp://ftp.ensemblgenomes.org/pub/bacteria/release-40/fasta/bacteria_23_collection/granulicella_mallensis_mp5actx8/cds/*.cds.all.fa.gz
178	granulicella_tundricola_mp5actx9	ftp://ftp.ensemblgenomes.org/pub/bacteria/release-40/fasta/bacteria_13_collection/granulicella_tundricola_mp5actx9/cds/*.cds.all.fa.gz
179	hapalosiphon_sp_mrb220	ftp://ftp.ensemblgenomes.org/pub/bacteria/release-40/fasta/bacteria_160_collection/hapalosiphon_sp_mrb220/cds/*.cds.all.fa.gz
180	herpetosiphon_aurantiacus_dsm_785	ftp://ftp.ensemblgenomes.org/pub/bacteria/release-40/fasta/bacteria_3_collection/herpetosiphon_aurantiacus_dsm_785/cds/*.cds.all.fa.gz
181	herpetosiphon_geysericola	ftp://ftp.ensemblgenomes.org/pub/bacteria/release-40/fasta/bacteria_133_collection/herpetosiphon_geysericola/cds/*.cds.all.fa.gz
182	hydrogenivirga_sp_128_5_r1_1	ftp://ftp.ensemblgenomes.org/pub/bacteria/release-40/fasta/bacteria_1_collection/hydrogenivirga_sp_128_5_r1_1/cds/*.cds.all.fa.gz
183	hydrogenobacter_thermophilus_tk_6	ftp://ftp.ensemblgenomes.org/pub/bacteria/release-40/fasta/bacteria_17_collection/hydrogenobacter_thermophilus_tk_6_gca_000164905/cds/*.cds.all.fa.gz
184	hydrogenobacter_thermophilus_tk_6_gca_000164905	ftp://ftp.ensemblgenomes.org/pub/bacteria/release-40/fasta/bacteria_17_collection/hydrogenobacter_thermophilus_tk_6_gca_000164905/cds/*.cds.all.fa.gz
185	hydrogenobaculum_sp_3684	ftp://ftp.ensemblgenomes.org/pub/bacteria/release-40/fasta/bacteria_92_collection/hydrogenobaculum_sp_3684/cds/*.cds.all.fa.gz
186	hydrogenobaculum_sp_ho	ftp://ftp.ensemblgenomes.org/pub/bacteria/release-40/fasta/bacteria_32_collection/hydrogenobaculum_sp_ho/cds/*.cds.all.fa.gz
187	hydrogenobaculum_sp_sho	ftp://ftp.ensemblgenomes.org/pub/bacteria/release-40/fasta/bacteria_95_collection/hydrogenobaculum_sp_sho/cds/*.cds.all.fa.gz
188	hydrogenobaculum_sp_sn	ftp://ftp.ensemblgenomes.org/pub/bacteria/release-40/fasta/bacteria_32_collection/hydrogenobaculum_sp_sn/cds/*.cds.all.fa.gz
189	hydrogenobaculum_sp_y04aas1	ftp://ftp.ensemblgenomes.org/pub/bacteria/release-40/fasta/bacteria_8_collection/hydrogenobaculum_sp_y04aas1/cds/*.cds.all.fa.gz
190	ilyobacter_polytropus_dsm_2926	ftp://ftp.ensemblgenomes.org/pub/bacteria/release-40/fasta/bacteria_4_collection/ilyobacter_polytropus_dsm_2926/cds/*.cds.all.fa.gz
191	isosphaera_pallida_atcc_43644	ftp://ftp.ensemblgenomes.org/pub/bacteria/release-40/fasta/bacteria_10_collection/isosphaera_pallida_atcc_43644/cds/*.cds.all.fa.gz
192	jejuia_pallidilutea	ftp://ftp.ensemblgenomes.org/pub/bacteria/release-40/fasta/bacteria_85_collection/jejuia_pallidilutea/cds/*.cds.all.fa.gz
193	jonquetella_anthropi_dsm_22815	ftp://ftp.ensemblgenomes.org/pub/bacteria/release-40/fasta/bacteria_21_collection/jonquetella_anthropi_dsm_22815/cds/*.cds.all.fa.gz
194	jonquetella_anthropi_e3_33_e1	ftp://ftp.ensemblgenomes.org/pub/bacteria/release-40/fasta/bacteria_14_collection/jonquetella_anthropi_e3_33_e1/cds/*.cds.all.fa.gz
195	jonquetella_sp_bv3c21	ftp://ftp.ensemblgenomes.org/pub/bacteria/release-40/fasta/bacteria_43_collection/jonquetella_sp_bv3c21/cds/*.cds.all.fa.gz
196	klebsiella_pneumoniae_bidmc_42b	ftp://ftp.ensemblgenomes.org/pub/bacteria/release-40/fasta/bacteria_55_collection/klebsiella_pneumoniae_bidmc_42b/cds/*.cds.all.fa.gz
197	kosmotoga_arenicorallina_s304	ftp://ftp.ensemblgenomes.org/pub/bacteria/release-40/fasta/bacteria_179_collection/kosmotoga_arenicorallina_s304/cds/*.cds.all.fa.gz
198	kosmotoga_olearia_tbf_19_5_1	ftp://ftp.ensemblgenomes.org/pub/bacteria/release-40/fasta/bacteria_1_collection/kosmotoga_olearia_tbf_19_5_1/cds/*.cds.all.fa.gz
199	kosmotoga_pacifica	ftp://ftp.ensemblgenomes.org/pub/bacteria/release-40/fasta/bacteria_118_collection/kosmotoga_pacifica/cds/*.cds.all.fa.gz
200	lactobacillus_brevis_gca_001010995	ftp://ftp.ensemblgenomes.org/pub/bacteria/release-40/fasta/bacteria_106_collection/lactobacillus_brevis_gca_001010995/cds/*.cds.all.fa.gz
201	legionella_pneumophila_gca_900053415	ftp://ftp.ensemblgenomes.org/pub/bacteria/release-40/fasta/bacteria_178_collection/legionella_pneumophila_gca_900053415/cds/*.cds.all.fa.gz
202	lentibacillus_amyloliquefaciens	ftp://ftp.ensemblgenomes.org/pub/bacteria/release-40/fasta/bacteria_180_collection/lentibacillus_amyloliquefaciens/cds/*.cds.all.fa.gz
203	lentisphaera_araneosa_htcc2155	ftp://ftp.ensemblgenomes.org/pub/bacteria/release-40/fasta/bacteria_15_collection/lentisphaera_araneosa_htcc2155/cds/*.cds.all.fa.gz
204	leptospira_borgpetersenii_str_200701203	ftp://ftp.ensemblgenomes.org/pub/bacteria/release-40/fasta/bacteria_29_collection/leptospira_borgpetersenii_str_200701203/cds/*.cds.all.fa.gz
205	leptospira_borgpetersenii_str_brem_328	ftp://ftp.ensemblgenomes.org/pub/bacteria/release-40/fasta/bacteria_29_collection/leptospira_borgpetersenii_str_brem_328/cds/*.cds.all.fa.gz
206	leptospira_interrogans_serovar_copenhageni_str_hai0188	ftp://ftp.ensemblgenomes.org/pub/bacteria/release-40/fasta/bacteria_27_collection/leptospira_interrogans_serovar_copenhageni_str_hai0188/cds/*.cds.all.fa.gz
207	leptospira_interrogans_serovar_djasiman_str_lt1649	ftp://ftp.ensemblgenomes.org/pub/bacteria/release-40/fasta/bacteria_31_collection/leptospira_interrogans_serovar_djasiman_str_lt1649/cds/*.cds.all.fa.gz
208	leptospira_interrogans_serovar_medanensis_str_l0448	ftp://ftp.ensemblgenomes.org/pub/bacteria/release-40/fasta/bacteria_32_collection/leptospira_interrogans_serovar_medanensis_str_l0448/cds/*.cds.all.fa.gz
209	leptospira_interrogans_serovar_muenchen	ftp://ftp.ensemblgenomes.org/pub/bacteria/release-40/fasta/bacteria_106_collection/leptospira_interrogans_serovar_muenchen/cds/*.cds.all.fa.gz
210	leptospira_interrogans_serovar_pyrogenes_str_2006006960	ftp://ftp.ensemblgenomes.org/pub/bacteria/release-40/fasta/bacteria_13_collection/leptospira_interrogans_serovar_pyrogenes_str_2006006960/cds/*.cds.all.fa.gz
211	leptospira_interrogans_str_2002000623	ftp://ftp.ensemblgenomes.org/pub/bacteria/release-40/fasta/bacteria_12_collection/leptospira_interrogans_str_2002000623/cds/*.cds.all.fa.gz
212	leptospira_interrogans_str_hai1536	ftp://ftp.ensemblgenomes.org/pub/bacteria/release-40/fasta/bacteria_29_collection/leptospira_interrogans_str_hai1536/cds/*.cds.all.fa.gz
213	leptospira_interrogans_str_ui_13372	ftp://ftp.ensemblgenomes.org/pub/bacteria/release-40/fasta/bacteria_28_collection/leptospira_interrogans_str_ui_13372/cds/*.cds.all.fa.gz
214	leptospira_noguchii_str_bonito	ftp://ftp.ensemblgenomes.org/pub/bacteria/release-40/fasta/bacteria_30_collection/leptospira_noguchii_str_bonito/cds/*.cds.all.fa.gz
215	leptospira_santarosai_str_cbc523	ftp://ftp.ensemblgenomes.org/pub/bacteria/release-40/fasta/bacteria_32_collection/leptospira_santarosai_str_cbc523/cds/*.cds.all.fa.gz
216	leptospira_santarosai_str_hai821	ftp://ftp.ensemblgenomes.org/pub/bacteria/release-40/fasta/bacteria_30_collection/leptospira_santarosai_str_hai821/cds/*.cds.all.fa.gz
217	leptospira_weilii_str_ui_13098	ftp://ftp.ensemblgenomes.org/pub/bacteria/release-40/fasta/bacteria_29_collection/leptospira_weilii_str_ui_13098/cds/*.cds.all.fa.gz
218	leptospirillum_ferriphilum	ftp://ftp.ensemblgenomes.org/pub/bacteria/release-40/fasta/bacteria_79_collection/leptospirillum_ferriphilum_ysk/cds/*.cds.all.fa.gz
219	leptospirillum_ferriphilum_ml_04	ftp://ftp.ensemblgenomes.org/pub/bacteria/release-40/fasta/bacteria_12_collection/leptospirillum_ferriphilum_ml_04/cds/*.cds.all.fa.gz
220	leptospirillum_ferriphilum_ysk	ftp://ftp.ensemblgenomes.org/pub/bacteria/release-40/fasta/bacteria_79_collection/leptospirillum_ferriphilum_ysk/cds/*.cds.all.fa.gz
221	leptospirillum_ferrooxidans_c2_3	ftp://ftp.ensemblgenomes.org/pub/bacteria/release-40/fasta/bacteria_14_collection/leptospirillum_ferrooxidans_c2_3/cds/*.cds.all.fa.gz
222	leptospirillum_sp_group_ii_cf_1_	ftp://ftp.ensemblgenomes.org/pub/bacteria/release-40/fasta/bacteria_133_collection/leptospirillum_sp_group_ii_cf_1_/cds/*.cds.all.fa.gz
223	leptotrichia_buccalis_c_1013_b	ftp://ftp.ensemblgenomes.org/pub/bacteria/release-40/fasta/bacteria_24_collection/leptotrichia_buccalis_c_1013_b/cds/*.cds.all.fa.gz
224	leptotrichia_sp_oral_taxon_225_str_f0581	ftp://ftp.ensemblgenomes.org/pub/bacteria/release-40/fasta/bacteria_45_collection/leptotrichia_sp_oral_taxon_225_str_f0581/cds/*.cds.all.fa.gz
225	leptotrichia_wadei_f0279	ftp://ftp.ensemblgenomes.org/pub/bacteria/release-40/fasta/bacteria_45_collection/leptotrichia_wadei_f0279/cds/*.cds.all.fa.gz
226	limnoraphis_robusta_cs_951	ftp://ftp.ensemblgenomes.org/pub/bacteria/release-40/fasta/bacteria_152_collection/limnoraphis_robusta_cs_951/cds/*.cds.all.fa.gz
227	marinithermus_hydrothermalis_dsm_14884	ftp://ftp.ensemblgenomes.org/pub/bacteria/release-40/fasta/bacteria_5_collection/marinithermus_hydrothermalis_dsm_14884/cds/*.cds.all.fa.gz
228	marinitoga_piezophila_ka3	ftp://ftp.ensemblgenomes.org/pub/bacteria/release-40/fasta/bacteria_9_collection/marinitoga_piezophila_ka3/cds/*.cds.all.fa.gz
229	marinitoga_sp_1155	ftp://ftp.ensemblgenomes.org/pub/bacteria/release-40/fasta/bacteria_97_collection/marinitoga_sp_1155/cds/*.cds.all.fa.gz
230	marinitoga_sp_1197	ftp://ftp.ensemblgenomes.org/pub/bacteria/release-40/fasta/bacteria_122_collection/marinitoga_sp_1197/cds/*.cds.all.fa.gz
231	meiothermus_ruber	ftp://ftp.ensemblgenomes.org/pub/bacteria/release-40/fasta/bacteria_91_collection/meiothermus_ruber/cds/*.cds.all.fa.gz
232	meiothermus_ruber_dsm_1279	ftp://ftp.ensemblgenomes.org/pub/bacteria/release-40/fasta/bacteria_27_collection/meiothermus_ruber_dsm_1279_gca_000376665/cds/*.cds.all.fa.gz
233	meiothermus_ruber_dsm_1279_gca_000376665	ftp://ftp.ensemblgenomes.org/pub/bacteria/release-40/fasta/bacteria_27_collection/meiothermus_ruber_dsm_1279_gca_000376665/cds/*.cds.all.fa.gz
234	meiothermus_ruber_h328	ftp://ftp.ensemblgenomes.org/pub/bacteria/release-40/fasta/bacteria_179_collection/meiothermus_ruber_h328/cds/*.cds.all.fa.gz
235	meiothermus_silvanus_dsm_9946	ftp://ftp.ensemblgenomes.org/pub/bacteria/release-40/fasta/bacteria_12_collection/meiothermus_silvanus_dsm_9946/cds/*.cds.all.fa.gz
236	meiothermus_taiwanensis	ftp://ftp.ensemblgenomes.org/pub/bacteria/release-40/fasta/bacteria_174_collection/meiothermus_taiwanensis/cds/*.cds.all.fa.gz
237	mesotoga_infera	ftp://ftp.ensemblgenomes.org/pub/bacteria/release-40/fasta/bacteria_32_collection/mesotoga_infera/cds/*.cds.all.fa.gz
238	mesotoga_prima_mesg1_ag_4_2	ftp://ftp.ensemblgenomes.org/pub/bacteria/release-40/fasta/bacteria_4_collection/mesotoga_prima_mesg1_ag_4_2/cds/*.cds.all.fa.gz
239	methylacidiphilum_fumariolicum_solv	ftp://ftp.ensemblgenomes.org/pub/bacteria/release-40/fasta/bacteria_21_collection/methylacidiphilum_fumariolicum_solv/cds/*.cds.all.fa.gz
240	methylacidiphilum_infernorum_v4	ftp://ftp.ensemblgenomes.org/pub/bacteria/release-40/fasta/bacteria_4_collection/methylacidiphilum_infernorum_v4/cds/*.cds.all.fa.gz
241	methylacidiphilum_kamchatkense_kam1	ftp://ftp.ensemblgenomes.org/pub/bacteria/release-40/fasta/bacteria_93_collection/methylacidiphilum_kamchatkense_kam1/cds/*.cds.all.fa.gz
242	microcystis_aeruginosa_nies_843	ftp://ftp.ensemblgenomes.org/pub/bacteria/release-40/fasta/bacteria_0_collection/microcystis_aeruginosa_nies_843/cds/*.cds.all.fa.gz
243	microcystis_aeruginosa_pcc_9443	ftp://ftp.ensemblgenomes.org/pub/bacteria/release-40/fasta/bacteria_9_collection/microcystis_aeruginosa_pcc_9443/cds/*.cds.all.fa.gz
244	moorea_producens_3l	ftp://ftp.ensemblgenomes.org/pub/bacteria/release-40/fasta/bacteria_21_collection/moorea_producens_3l/cds/*.cds.all.fa.gz
245	mucispirillum_schaedleri_asf457	ftp://ftp.ensemblgenomes.org/pub/bacteria/release-40/fasta/bacteria_45_collection/mucispirillum_schaedleri_asf457/cds/*.cds.all.fa.gz
246	mycoplasma_agalactiae	ftp://ftp.ensemblgenomes.org/pub/bacteria/release-40/fasta/bacteria_12_collection/mycoplasma_agalactiae/cds/*.cds.all.fa.gz
247	mycoplasma_bovis	ftp://ftp.ensemblgenomes.org/pub/bacteria/release-40/fasta/bacteria_112_collection/mycoplasma_bovis/cds/*.cds.all.fa.gz
248	mycoplasma_canadense	ftp://ftp.ensemblgenomes.org/pub/bacteria/release-40/fasta/bacteria_92_collection/mycoplasma_canadense/cds/*.cds.all.fa.gz
249	mycoplasma_canis_ufg4	ftp://ftp.ensemblgenomes.org/pub/bacteria/release-40/fasta/bacteria_7_collection/mycoplasma_canis_ufg4/cds/*.cds.all.fa.gz
250	mycoplasma_capricolum_subsp_capricolum_atcc_27343	ftp://ftp.ensemblgenomes.org/pub/bacteria/release-40/fasta/bacteria_5_collection/mycoplasma_capricolum_subsp_capricolum_atcc_27343/cds/*.cds.all.fa.gz
251	mycoplasma_capricolum_subsp_capripneumoniae_87001	ftp://ftp.ensemblgenomes.org/pub/bacteria/release-40/fasta/bacteria_92_collection/mycoplasma_capricolum_subsp_capripneumoniae_87001/cds/*.cds.all.fa.gz
252	mycoplasma_fermentans_pg18	ftp://ftp.ensemblgenomes.org/pub/bacteria/release-40/fasta/bacteria_19_collection/mycoplasma_fermentans_pg18/cds/*.cds.all.fa.gz
253	mycoplasma_gallisepticum_ny01_2001_047_5_1p	ftp://ftp.ensemblgenomes.org/pub/bacteria/release-40/fasta/bacteria_16_collection/mycoplasma_gallisepticum_ny01_2001_047_5_1p/cds/*.cds.all.fa.gz
254	mycoplasma_gallisepticum_str_f	ftp://ftp.ensemblgenomes.org/pub/bacteria/release-40/fasta/bacteria_10_collection/mycoplasma_gallisepticum_str_f/cds/*.cds.all.fa.gz
255	mycoplasma_hominis_gca_001017595	ftp://ftp.ensemblgenomes.org/pub/bacteria/release-40/fasta/bacteria_114_collection/mycoplasma_hominis_gca_001017595/cds/*.cds.all.fa.gz
256	mycoplasma_hyopneumoniae_7448	ftp://ftp.ensemblgenomes.org/pub/bacteria/release-40/fasta/bacteria_11_collection/mycoplasma_hyopneumoniae_7448/cds/*.cds.all.fa.gz
257	mycoplasma_hyosynoviae_gca_000691305	ftp://ftp.ensemblgenomes.org/pub/bacteria/release-40/fasta/bacteria_83_collection/mycoplasma_hyosynoviae_gca_000691305/cds/*.cds.all.fa.gz
258	mycoplasma_hyosynoviae_gca_000691325	ftp://ftp.ensemblgenomes.org/pub/bacteria/release-40/fasta/bacteria_72_collection/mycoplasma_hyosynoviae_gca_000691325/cds/*.cds.all.fa.gz
259	mycoplasma_hyosynoviae_gca_000691365	ftp://ftp.ensemblgenomes.org/pub/bacteria/release-40/fasta/bacteria_65_collection/mycoplasma_hyosynoviae_gca_000691365/cds/*.cds.all.fa.gz
260	mycoplasma_mycoides_subsp_mycoides_gca_001554115	ftp://ftp.ensemblgenomes.org/pub/bacteria/release-40/fasta/bacteria_172_collection/mycoplasma_mycoides_subsp_mycoides_gca_001554115/cds/*.cds.all.fa.gz
261	mycoplasma_putrefaciens_mput9231	ftp://ftp.ensemblgenomes.org/pub/bacteria/release-40/fasta/bacteria_32_collection/mycoplasma_putrefaciens_mput9231/cds/*.cds.all.fa.gz
262	mycoplasma_sp_ex_biomphalaria_glabrata_	ftp://ftp.ensemblgenomes.org/pub/bacteria/release-40/fasta/bacteria_180_collection/mycoplasma_sp_ex_biomphalaria_glabrata_/cds/*.cds.all.fa.gz
263	mycoplasma_yeatsii_13926	ftp://ftp.ensemblgenomes.org/pub/bacteria/release-40/fasta/bacteria_40_collection/mycoplasma_yeatsii_13926/cds/*.cds.all.fa.gz
264	myroides_odoratus_cip_103059	ftp://ftp.ensemblgenomes.org/pub/bacteria/release-40/fasta/bacteria_10_collection/myroides_odoratus_cip_103059/cds/*.cds.all.fa.gz
265	neisseria_gonorrhoeae_pid18	ftp://ftp.ensemblgenomes.org/pub/bacteria/release-40/fasta/bacteria_16_collection/neisseria_gonorrhoeae_pid18/cds/*.cds.all.fa.gz
266	nitrospira_defluvii	ftp://ftp.ensemblgenomes.org/pub/bacteria/release-40/fasta/bacteria_13_collection/nitrospira_defluvii/cds/*.cds.all.fa.gz
267	nitrospira_moscoviensis	ftp://ftp.ensemblgenomes.org/pub/bacteria/release-40/fasta/bacteria_175_collection/nitrospira_moscoviensis/cds/*.cds.all.fa.gz
268	nitrospira_sp_scgc_ag_212_e16	ftp://ftp.ensemblgenomes.org/pub/bacteria/release-40/fasta/bacteria_178_collection/nitrospira_sp_scgc_ag_212_e16/cds/*.cds.all.fa.gz
269	nitrospirae_bacterium_hch_1	ftp://ftp.ensemblgenomes.org/pub/bacteria/release-40/fasta/bacteria_177_collection/nitrospirae_bacterium_hch_1/cds/*.cds.all.fa.gz
270	nodularia_spumigena_ccy9414_gca_000340565	ftp://ftp.ensemblgenomes.org/pub/bacteria/release-40/fasta/bacteria_176_collection/nodularia_spumigena_ccy9414_gca_000340565/cds/*.cds.all.fa.gz
271	nostoc_punctiforme_pcc_73102	ftp://ftp.ensemblgenomes.org/pub/bacteria/release-40/fasta/bacteria_0_collection/nostoc_punctiforme_pcc_73102/cds/*.cds.all.fa.gz
272	novosphingobium_sp_p6w	ftp://ftp.ensemblgenomes.org/pub/bacteria/release-40/fasta/bacteria_162_collection/novosphingobium_sp_p6w/cds/*.cds.all.fa.gz
273	oceanithermus_profundus_dsm_14977	ftp://ftp.ensemblgenomes.org/pub/bacteria/release-40/fasta/bacteria_20_collection/oceanithermus_profundus_dsm_14977/cds/*.cds.all.fa.gz
274	oenococcus_oeni_ioeb_0502	ftp://ftp.ensemblgenomes.org/pub/bacteria/release-40/fasta/bacteria_88_collection/oenococcus_oeni_ioeb_0502/cds/*.cds.all.fa.gz
275	opitutaceae_bacterium_ig16b	ftp://ftp.ensemblgenomes.org/pub/bacteria/release-40/fasta/bacteria_182_collection/opitutaceae_bacterium_ig16b/cds/*.cds.all.fa.gz
276	opitutaceae_bacterium_tav1	ftp://ftp.ensemblgenomes.org/pub/bacteria/release-40/fasta/bacteria_7_collection/opitutaceae_bacterium_tav1/cds/*.cds.all.fa.gz
277	opitutaceae_bacterium_tav4	ftp://ftp.ensemblgenomes.org/pub/bacteria/release-40/fasta/bacteria_181_collection/opitutaceae_bacterium_tav4/cds/*.cds.all.fa.gz
278	opitutaceae_bacterium_tav5	ftp://ftp.ensemblgenomes.org/pub/bacteria/release-40/fasta/bacteria_19_collection/opitutaceae_bacterium_tav5/cds/*.cds.all.fa.gz
279	opitutaceae_bacterium_tsb47	ftp://ftp.ensemblgenomes.org/pub/bacteria/release-40/fasta/bacteria_182_collection/opitutaceae_bacterium_tsb47/cds/*.cds.all.fa.gz
280	opitutae_bacterium_scgc_ag_212_l18	ftp://ftp.ensemblgenomes.org/pub/bacteria/release-40/fasta/bacteria_178_collection/opitutae_bacterium_scgc_ag_212_l18/cds/*.cds.all.fa.gz
281	opitutus_terrae_pb90_1	ftp://ftp.ensemblgenomes.org/pub/bacteria/release-40/fasta/bacteria_8_collection/opitutus_terrae_pb90_1/cds/*.cds.all.fa.gz
282	oscillochloris_trichoides_dg_6	ftp://ftp.ensemblgenomes.org/pub/bacteria/release-40/fasta/bacteria_12_collection/oscillochloris_trichoides_dg_6/cds/*.cds.all.fa.gz
283	paenibacillus_sp_fsl_r5_808	ftp://ftp.ensemblgenomes.org/pub/bacteria/release-40/fasta/bacteria_59_collection/paenibacillus_sp_fsl_r5_808/cds/*.cds.all.fa.gz
284	parabacteroides_johnsonii_cl02t12c29	ftp://ftp.ensemblgenomes.org/pub/bacteria/release-40/fasta/bacteria_9_collection/parabacteroides_johnsonii_cl02t12c29/cds/*.cds.all.fa.gz
285	pedobacter_sp_bma	ftp://ftp.ensemblgenomes.org/pub/bacteria/release-40/fasta/bacteria_160_collection/pedobacter_sp_bma/cds/*.cds.all.fa.gz
286	pedosphaera_parvula_ellin514	ftp://ftp.ensemblgenomes.org/pub/bacteria/release-40/fasta/bacteria_20_collection/pedosphaera_parvula_ellin514/cds/*.cds.all.fa.gz
287	pelodictyon_phaeoclathratiforme_bu_1	ftp://ftp.ensemblgenomes.org/pub/bacteria/release-40/fasta/bacteria_5_collection/pelodictyon_phaeoclathratiforme_bu_1/cds/*.cds.all.fa.gz
288	persephonella_marina_ex_h1	ftp://ftp.ensemblgenomes.org/pub/bacteria/release-40/fasta/bacteria_7_collection/persephonella_marina_ex_h1/cds/*.cds.all.fa.gz
289	petrotoga_mobilis_sj95	ftp://ftp.ensemblgenomes.org/pub/bacteria/release-40/fasta/bacteria_4_collection/petrotoga_mobilis_sj95/cds/*.cds.all.fa.gz
290	pirellula_sp_sh_sr6a	ftp://ftp.ensemblgenomes.org/pub/bacteria/release-40/fasta/bacteria_177_collection/pirellula_sp_sh_sr6a/cds/*.cds.all.fa.gz
291	pirellula_staleyi_dsm_6068	ftp://ftp.ensemblgenomes.org/pub/bacteria/release-40/fasta/bacteria_23_collection/pirellula_staleyi_dsm_6068/cds/*.cds.all.fa.gz
292	planctomyces_sp_sh_pl14	ftp://ftp.ensemblgenomes.org/pub/bacteria/release-40/fasta/bacteria_175_collection/planctomyces_sp_sh_pl14/cds/*.cds.all.fa.gz
293	planctopirus_limnophila_dsm_3776	ftp://ftp.ensemblgenomes.org/pub/bacteria/release-40/fasta/bacteria_15_collection/planctopirus_limnophila_dsm_3776/cds/*.cds.all.fa.gz
294	planctopirus_sp_jc280	ftp://ftp.ensemblgenomes.org/pub/bacteria/release-40/fasta/bacteria_174_collection/planctopirus_sp_jc280/cds/*.cds.all.fa.gz
295	pleurocapsa_sp_pcc_7327	ftp://ftp.ensemblgenomes.org/pub/bacteria/release-40/fasta/bacteria_17_collection/pleurocapsa_sp_pcc_7327/cds/*.cds.all.fa.gz
296	polaromonas_sp_cf318	ftp://ftp.ensemblgenomes.org/pub/bacteria/release-40/fasta/bacteria_11_collection/polaromonas_sp_cf318/cds/*.cds.all.fa.gz
297	porphyromonas_gingivalis_f0185	ftp://ftp.ensemblgenomes.org/pub/bacteria/release-40/fasta/bacteria_42_collection/porphyromonas_gingivalis_f0185/cds/*.cds.all.fa.gz
298	porphyromonas_sp_cot_052_oh4946	ftp://ftp.ensemblgenomes.org/pub/bacteria/release-40/fasta/bacteria_85_collection/porphyromonas_sp_cot_052_oh4946/cds/*.cds.all.fa.gz
299	prevotella_melaninogenica_atcc_25845	ftp://ftp.ensemblgenomes.org/pub/bacteria/release-40/fasta/bacteria_7_collection/prevotella_melaninogenica_atcc_25845/cds/*.cds.all.fa.gz
300	prevotella_oris_f0302	ftp://ftp.ensemblgenomes.org/pub/bacteria/release-40/fasta/bacteria_4_collection/prevotella_oris_f0302/cds/*.cds.all.fa.gz
301	prochlorococcus_marinus_str_mit_9123	ftp://ftp.ensemblgenomes.org/pub/bacteria/release-40/fasta/bacteria_89_collection/prochlorococcus_marinus_str_mit_9123/cds/*.cds.all.fa.gz
302	prochlorococcus_marinus_str_mit_9202	ftp://ftp.ensemblgenomes.org/pub/bacteria/release-40/fasta/bacteria_24_collection/prochlorococcus_marinus_str_mit_9202/cds/*.cds.all.fa.gz
303	prochlorococcus_marinus_str_mit_9303	ftp://ftp.ensemblgenomes.org/pub/bacteria/release-40/fasta/bacteria_24_collection/prochlorococcus_marinus_str_mit_9303/cds/*.cds.all.fa.gz
304	prochlorococcus_marinus_str_sb	ftp://ftp.ensemblgenomes.org/pub/bacteria/release-40/fasta/bacteria_87_collection/prochlorococcus_marinus_str_sb/cds/*.cds.all.fa.gz
305	prochlorococcus_sp_mit_0703	ftp://ftp.ensemblgenomes.org/pub/bacteria/release-40/fasta/bacteria_87_collection/prochlorococcus_sp_mit_0703/cds/*.cds.all.fa.gz
306	prosthecochloris_aestuarii_dsm_271	ftp://ftp.ensemblgenomes.org/pub/bacteria/release-40/fasta/bacteria_1_collection/prosthecochloris_aestuarii_dsm_271/cds/*.cds.all.fa.gz
307	prosthecochloris_sp_cib_2401	ftp://ftp.ensemblgenomes.org/pub/bacteria/release-40/fasta/bacteria_177_collection/prosthecochloris_sp_cib_2401/cds/*.cds.all.fa.gz
308	pseudomonas_aeruginosa_x13273	ftp://ftp.ensemblgenomes.org/pub/bacteria/release-40/fasta/bacteria_48_collection/pseudomonas_aeruginosa_x13273/cds/*.cds.all.fa.gz
309	pseudothermotoga_hypogea_dsm_11164_nbrc_106472	ftp://ftp.ensemblgenomes.org/pub/bacteria/release-40/fasta/bacteria_172_collection/pseudothermotoga_hypogea_dsm_11164_nbrc_106472/cds/*.cds.all.fa.gz
310	pseudothermotoga_lettingae_tmo	ftp://ftp.ensemblgenomes.org/pub/bacteria/release-40/fasta/bacteria_8_collection/pseudothermotoga_lettingae_tmo/cds/*.cds.all.fa.gz
311	pseudothermotoga_thermarum_dsm_5069	ftp://ftp.ensemblgenomes.org/pub/bacteria/release-40/fasta/bacteria_17_collection/pseudothermotoga_thermarum_dsm_5069/cds/*.cds.all.fa.gz
312	pyramidobacter_piscolens_w5455	ftp://ftp.ensemblgenomes.org/pub/bacteria/release-40/fasta/bacteria_1_collection/pyramidobacter_piscolens_w5455/cds/*.cds.all.fa.gz
313	pyrinomonas_methylaliphatogenes	ftp://ftp.ensemblgenomes.org/pub/bacteria/release-40/fasta/bacteria_93_collection/pyrinomonas_methylaliphatogenes/cds/*.cds.all.fa.gz
314	rhodanobacter_sp_soil772	ftp://ftp.ensemblgenomes.org/pub/bacteria/release-40/fasta/bacteria_163_collection/rhodanobacter_sp_soil772/cds/*.cds.all.fa.gz
315	rhodopirellula_baltica_sh28	ftp://ftp.ensemblgenomes.org/pub/bacteria/release-40/fasta/bacteria_1_collection/rhodopirellula_baltica_sh28/cds/*.cds.all.fa.gz
316	rhodopirellula_baltica_sh_1	ftp://ftp.ensemblgenomes.org/pub/bacteria/release-40/fasta/bacteria_0_collection/rhodopirellula_baltica_sh_1/cds/*.cds.all.fa.gz
317	rhodopirellula_baltica_swk14	ftp://ftp.ensemblgenomes.org/pub/bacteria/release-40/fasta/bacteria_26_collection/rhodopirellula_baltica_swk14/cds/*.cds.all.fa.gz
318	rhodopirellula_baltica_wh47	ftp://ftp.ensemblgenomes.org/pub/bacteria/release-40/fasta/bacteria_22_collection/rhodopirellula_baltica_wh47/cds/*.cds.all.fa.gz
319	rhodopirellula_europaea_6c	ftp://ftp.ensemblgenomes.org/pub/bacteria/release-40/fasta/bacteria_28_collection/rhodopirellula_europaea_6c/cds/*.cds.all.fa.gz
320	rhodopirellula_europaea_sh398	ftp://ftp.ensemblgenomes.org/pub/bacteria/release-40/fasta/bacteria_28_collection/rhodopirellula_europaea_sh398/cds/*.cds.all.fa.gz
321	rhodopirellula_islandica	ftp://ftp.ensemblgenomes.org/pub/bacteria/release-40/fasta/bacteria_104_collection/rhodopirellula_islandica/cds/*.cds.all.fa.gz
322	rhodopirellula_maiorica_sm1	ftp://ftp.ensemblgenomes.org/pub/bacteria/release-40/fasta/bacteria_29_collection/rhodopirellula_maiorica_sm1/cds/*.cds.all.fa.gz
323	rhodopirellula_sallentina_sm41	ftp://ftp.ensemblgenomes.org/pub/bacteria/release-40/fasta/bacteria_32_collection/rhodopirellula_sallentina_sm41/cds/*.cds.all.fa.gz
324	rhodopirellula_sp_swk7	ftp://ftp.ensemblgenomes.org/pub/bacteria/release-40/fasta/bacteria_28_collection/rhodopirellula_sp_swk7/cds/*.cds.all.fa.gz
325	rhodothermus_marinus_dsm_4252	ftp://ftp.ensemblgenomes.org/pub/bacteria/release-40/fasta/bacteria_15_collection/rhodothermus_marinus_dsm_4252/cds/*.cds.all.fa.gz
326	rivularia_sp_pcc_7116	ftp://ftp.ensemblgenomes.org/pub/bacteria/release-40/fasta/bacteria_21_collection/rivularia_sp_pcc_7116/cds/*.cds.all.fa.gz
327	roseiflexus_castenholzii_dsm_13941	ftp://ftp.ensemblgenomes.org/pub/bacteria/release-40/fasta/bacteria_9_collection/roseiflexus_castenholzii_dsm_13941/cds/*.cds.all.fa.gz
328	roseiflexus_sp_rs_1	ftp://ftp.ensemblgenomes.org/pub/bacteria/release-40/fasta/bacteria_20_collection/roseiflexus_sp_rs_1/cds/*.cds.all.fa.gz
329	rubinisphaera_brasiliensis_dsm_5305	ftp://ftp.ensemblgenomes.org/pub/bacteria/release-40/fasta/bacteria_1_collection/rubinisphaera_brasiliensis_dsm_5305/cds/*.cds.all.fa.gz
330	salmonella_enterica_subsp_enterica_serovar_enteritidis_str_22510_1	ftp://ftp.ensemblgenomes.org/pub/bacteria/release-40/fasta/bacteria_6_collection/salmonella_enterica_subsp_enterica_serovar_enteritidis_str_22510_1/cds/*.cds.all.fa.gz
331	salmonella_enterica_subsp_enterica_serovar_paratyphi_a_gca_000984975	ftp://ftp.ensemblgenomes.org/pub/bacteria/release-40/fasta/bacteria_105_collection/salmonella_enterica_subsp_enterica_serovar_paratyphi_a_gca_000984975/cds/*.cds.all.fa.gz
332	salmonella_enterica_subsp_enterica_serovar_typhi_gca_001117365	ftp://ftp.ensemblgenomes.org/pub/bacteria/release-40/fasta/bacteria_100_collection/salmonella_enterica_subsp_enterica_serovar_typhi_gca_001117365/cds/*.cds.all.fa.gz
333	salmonella_enterica_subsp_enterica_serovar_typhi_gca_001359415	ftp://ftp.ensemblgenomes.org/pub/bacteria/release-40/fasta/bacteria_153_collection/salmonella_enterica_subsp_enterica_serovar_typhi_gca_001359415/cds/*.cds.all.fa.gz
334	salmonella_enterica_subsp_enterica_serovar_typhimurium_str_dt104_gca_001219965	ftp://ftp.ensemblgenomes.org/pub/bacteria/release-40/fasta/bacteria_157_collection/salmonella_enterica_subsp_enterica_serovar_typhimurium_str_dt104_gca_001219965/cds/*.cds.all.fa.gz
335	saprospira_grandis_dsm_2844	ftp://ftp.ensemblgenomes.org/pub/bacteria/release-40/fasta/bacteria_2_collection/saprospira_grandis_dsm_2844/cds/*.cds.all.fa.gz
336	shigella_sonnei_gca_001254455	ftp://ftp.ensemblgenomes.org/pub/bacteria/release-40/fasta/bacteria_158_collection/shigella_sonnei_gca_001254455/cds/*.cds.all.fa.gz
337	singulisphaera_acidiphila_dsm_18658	ftp://ftp.ensemblgenomes.org/pub/bacteria/release-40/fasta/bacteria_11_collection/singulisphaera_acidiphila_dsm_18658/cds/*.cds.all.fa.gz
338	sneathia_amnii	ftp://ftp.ensemblgenomes.org/pub/bacteria/release-40/fasta/bacteria_122_collection/sneathia_amnii/cds/*.cds.all.fa.gz
339	sphaerochaeta_coccoides_dsm_17374	ftp://ftp.ensemblgenomes.org/pub/bacteria/release-40/fasta/bacteria_20_collection/sphaerochaeta_coccoides_dsm_17374/cds/*.cds.all.fa.gz
340	spiroplasma_diminutum_cuas_1	ftp://ftp.ensemblgenomes.org/pub/bacteria/release-40/fasta/bacteria_39_collection/spiroplasma_diminutum_cuas_1/cds/*.cds.all.fa.gz
341	spiroplasma_eriocheiris	ftp://ftp.ensemblgenomes.org/pub/bacteria/release-40/fasta/bacteria_109_collection/spiroplasma_eriocheiris/cds/*.cds.all.fa.gz
342	spiroplasma_melliferum_ipmb4a	ftp://ftp.ensemblgenomes.org/pub/bacteria/release-40/fasta/bacteria_26_collection/spiroplasma_melliferum_ipmb4a/cds/*.cds.all.fa.gz
343	staphylococcus_aureus_dar3581	ftp://ftp.ensemblgenomes.org/pub/bacteria/release-40/fasta/bacteria_53_collection/staphylococcus_aureus_dar3581/cds/*.cds.all.fa.gz
344	staphylococcus_aureus_gca_001194505	ftp://ftp.ensemblgenomes.org/pub/bacteria/release-40/fasta/bacteria_161_collection/staphylococcus_aureus_gca_001194505/cds/*.cds.all.fa.gz
345	staphylococcus_aureus_gca_001353835	ftp://ftp.ensemblgenomes.org/pub/bacteria/release-40/fasta/bacteria_128_collection/staphylococcus_aureus_gca_001353835/cds/*.cds.all.fa.gz
346	staphylococcus_aureus_m0234	ftp://ftp.ensemblgenomes.org/pub/bacteria/release-40/fasta/bacteria_47_collection/staphylococcus_aureus_m0234/cds/*.cds.all.fa.gz
347	staphylococcus_aureus_m0989	ftp://ftp.ensemblgenomes.org/pub/bacteria/release-40/fasta/bacteria_49_collection/staphylococcus_aureus_m0989/cds/*.cds.all.fa.gz
348	staphylococcus_aureus_m28112	ftp://ftp.ensemblgenomes.org/pub/bacteria/release-40/fasta/bacteria_46_collection/staphylococcus_aureus_m28112/cds/*.cds.all.fa.gz
349	staphylococcus_aureus_subsp_aureus_sk1585	ftp://ftp.ensemblgenomes.org/pub/bacteria/release-40/fasta/bacteria_83_collection/staphylococcus_aureus_subsp_aureus_sk1585/cds/*.cds.all.fa.gz
350	staphylococcus_aureus_w15995	ftp://ftp.ensemblgenomes.org/pub/bacteria/release-40/fasta/bacteria_61_collection/staphylococcus_aureus_w15995/cds/*.cds.all.fa.gz
351	streptococcus_agalactiae_gb00914	ftp://ftp.ensemblgenomes.org/pub/bacteria/release-40/fasta/bacteria_38_collection/streptococcus_agalactiae_gb00914/cds/*.cds.all.fa.gz
352	streptococcus_iniae_gca_000831485	ftp://ftp.ensemblgenomes.org/pub/bacteria/release-40/fasta/bacteria_92_collection/streptococcus_iniae_gca_000831485/cds/*.cds.all.fa.gz
353	streptococcus_pneumoniae_gca_001089745	ftp://ftp.ensemblgenomes.org/pub/bacteria/release-40/fasta/bacteria_121_collection/streptococcus_pneumoniae_gca_001089745/cds/*.cds.all.fa.gz
354	streptococcus_pneumoniae_gca_001108465	ftp://ftp.ensemblgenomes.org/pub/bacteria/release-40/fasta/bacteria_97_collection/streptococcus_pneumoniae_gca_001108465/cds/*.cds.all.fa.gz
355	streptococcus_pneumoniae_gca_001127925	ftp://ftp.ensemblgenomes.org/pub/bacteria/release-40/fasta/bacteria_114_collection/streptococcus_pneumoniae_gca_001127925/cds/*.cds.all.fa.gz
356	streptococcus_pneumoniae_gca_001146105	ftp://ftp.ensemblgenomes.org/pub/bacteria/release-40/fasta/bacteria_105_collection/streptococcus_pneumoniae_gca_001146105/cds/*.cds.all.fa.gz
357	streptococcus_pneumoniae_gca_001164085	ftp://ftp.ensemblgenomes.org/pub/bacteria/release-40/fasta/bacteria_103_collection/streptococcus_pneumoniae_gca_001164085/cds/*.cds.all.fa.gz
358	streptococcus_pneumoniae_gca_001202995	ftp://ftp.ensemblgenomes.org/pub/bacteria/release-40/fasta/bacteria_159_collection/streptococcus_pneumoniae_gca_001202995/cds/*.cds.all.fa.gz
359	streptococcus_pneumoniae_gca_001337015	ftp://ftp.ensemblgenomes.org/pub/bacteria/release-40/fasta/bacteria_135_collection/streptococcus_pneumoniae_gca_001337015/cds/*.cds.all.fa.gz
360	streptococcus_pneumoniae_pni0199	ftp://ftp.ensemblgenomes.org/pub/bacteria/release-40/fasta/bacteria_31_collection/streptococcus_pneumoniae_pni0199/cds/*.cds.all.fa.gz
361	sulfurihydrogenibium_azorense_az_fu1	ftp://ftp.ensemblgenomes.org/pub/bacteria/release-40/fasta/bacteria_13_collection/sulfurihydrogenibium_azorense_az_fu1/cds/*.cds.all.fa.gz
362	sulfurihydrogenibium_sp_yo3aop1	ftp://ftp.ensemblgenomes.org/pub/bacteria/release-40/fasta/bacteria_19_collection/sulfurihydrogenibium_sp_yo3aop1/cds/*.cds.all.fa.gz
363	sulfurihydrogenibium_yellowstonense_ss_5	ftp://ftp.ensemblgenomes.org/pub/bacteria/release-40/fasta/bacteria_12_collection/sulfurihydrogenibium_yellowstonense_ss_5/cds/*.cds.all.fa.gz
364	synechococcus_sp_cc9311	ftp://ftp.ensemblgenomes.org/pub/bacteria/release-40/fasta/bacteria_7_collection/synechococcus_sp_cc9311/cds/*.cds.all.fa.gz
365	synechococcus_sp_ja_2_3b_a_2_13_	ftp://ftp.ensemblgenomes.org/pub/bacteria/release-40/fasta/bacteria_3_collection/synechococcus_sp_ja_2_3b_a_2_13_/cds/*.cds.all.fa.gz
366	synechococcus_sp_rs9916	ftp://ftp.ensemblgenomes.org/pub/bacteria/release-40/fasta/bacteria_6_collection/synechococcus_sp_rs9916/cds/*.cds.all.fa.gz
367	synechococcus_sp_utex_2973	ftp://ftp.ensemblgenomes.org/pub/bacteria/release-40/fasta/bacteria_92_collection/synechococcus_sp_utex_2973/cds/*.cds.all.fa.gz
368	synergistes_jonesii	ftp://ftp.ensemblgenomes.org/pub/bacteria/release-40/fasta/bacteria_73_collection/synergistes_jonesii/cds/*.cds.all.fa.gz
369	synergistes_sp_3_1_syn1	ftp://ftp.ensemblgenomes.org/pub/bacteria/release-40/fasta/bacteria_1_collection/synergistes_sp_3_1_syn1/cds/*.cds.all.fa.gz
370	tamlana_sp_s12	ftp://ftp.ensemblgenomes.org/pub/bacteria/release-40/fasta/bacteria_182_collection/tamlana_sp_s12/cds/*.cds.all.fa.gz
371	terriglobus_roseus_dsm_18391	ftp://ftp.ensemblgenomes.org/pub/bacteria/release-40/fasta/bacteria_14_collection/terriglobus_roseus_dsm_18391/cds/*.cds.all.fa.gz
372	terriglobus_saanensis_sp1pr4	ftp://ftp.ensemblgenomes.org/pub/bacteria/release-40/fasta/bacteria_18_collection/terriglobus_saanensis_sp1pr4/cds/*.cds.all.fa.gz
373	terrimicrobium_sacchariphilum	ftp://ftp.ensemblgenomes.org/pub/bacteria/release-40/fasta/bacteria_182_collection/terrimicrobium_sacchariphilum/cds/*.cds.all.fa.gz
374	thermanaerovibrio_acidaminovorans_dsm_6589	ftp://ftp.ensemblgenomes.org/pub/bacteria/release-40/fasta/bacteria_0_collection/thermanaerovibrio_acidaminovorans_dsm_6589/cds/*.cds.all.fa.gz
375	thermanaerovibrio_velox_dsm_12556	ftp://ftp.ensemblgenomes.org/pub/bacteria/release-40/fasta/bacteria_3_collection/thermanaerovibrio_velox_dsm_12556/cds/*.cds.all.fa.gz
376	thermoanaerobaculum_aquaticum	ftp://ftp.ensemblgenomes.org/pub/bacteria/release-40/fasta/bacteria_78_collection/thermoanaerobaculum_aquaticum/cds/*.cds.all.fa.gz
377	thermocrinis_albus_dsm_14484	ftp://ftp.ensemblgenomes.org/pub/bacteria/release-40/fasta/bacteria_23_collection/thermocrinis_albus_dsm_14484/cds/*.cds.all.fa.gz
378	thermocrinis_ruber	ftp://ftp.ensemblgenomes.org/pub/bacteria/release-40/fasta/bacteria_43_collection/thermocrinis_ruber/cds/*.cds.all.fa.gz
379	thermodesulfatator_autotrophicus	ftp://ftp.ensemblgenomes.org/pub/bacteria/release-40/fasta/bacteria_173_collection/thermodesulfatator_autotrophicus/cds/*.cds.all.fa.gz
380	thermodesulfatator_indicus_dsm_15286	ftp://ftp.ensemblgenomes.org/pub/bacteria/release-40/fasta/bacteria_10_collection/thermodesulfatator_indicus_dsm_15286/cds/*.cds.all.fa.gz
381	thermodesulfobacterium_commune_dsm_2178	ftp://ftp.ensemblgenomes.org/pub/bacteria/release-40/fasta/bacteria_70_collection/thermodesulfobacterium_commune_dsm_2178/cds/*.cds.all.fa.gz
382	thermodesulfobacterium_geofontis_opf15	ftp://ftp.ensemblgenomes.org/pub/bacteria/release-40/fasta/bacteria_7_collection/thermodesulfobacterium_geofontis_opf15/cds/*.cds.all.fa.gz
383	thermodesulfovibrio_aggregans	ftp://ftp.ensemblgenomes.org/pub/bacteria/release-40/fasta/bacteria_181_collection/thermodesulfovibrio_aggregans/cds/*.cds.all.fa.gz
384	thermodesulfovibrio_sp_n1	ftp://ftp.ensemblgenomes.org/pub/bacteria/release-40/fasta/bacteria_179_collection/thermodesulfovibrio_sp_n1/cds/*.cds.all.fa.gz
385	thermodesulfovibrio_yellowstonii_dsm_11347	ftp://ftp.ensemblgenomes.org/pub/bacteria/release-40/fasta/bacteria_0_collection/thermodesulfovibrio_yellowstonii_dsm_11347/cds/*.cds.all.fa.gz
386	thermosipho_africanus_h17ap60334	ftp://ftp.ensemblgenomes.org/pub/bacteria/release-40/fasta/bacteria_21_collection/thermosipho_africanus_h17ap60334/cds/*.cds.all.fa.gz
387	thermosipho_africanus_tcf52b	ftp://ftp.ensemblgenomes.org/pub/bacteria/release-40/fasta/bacteria_13_collection/thermosipho_africanus_tcf52b/cds/*.cds.all.fa.gz
388	thermosipho_melanesiensis_bi429	ftp://ftp.ensemblgenomes.org/pub/bacteria/release-40/fasta/bacteria_19_collection/thermosipho_melanesiensis_bi429/cds/*.cds.all.fa.gz
389	thermosulfidibacter_takaii_abi70s6	ftp://ftp.ensemblgenomes.org/pub/bacteria/release-40/fasta/bacteria_182_collection/thermosulfidibacter_takaii_abi70s6/cds/*.cds.all.fa.gz
390	thermosulfurimonas_dismutans	ftp://ftp.ensemblgenomes.org/pub/bacteria/release-40/fasta/bacteria_176_collection/thermosulfurimonas_dismutans/cds/*.cds.all.fa.gz
391	thermosynechococcus_elongatus_bp_1	ftp://ftp.ensemblgenomes.org/pub/bacteria/release-40/fasta/bacteria_0_collection/thermosynechococcus_elongatus_bp_1/cds/*.cds.all.fa.gz
392	thermotoga_maritima	ftp://ftp.ensemblgenomes.org/pub/bacteria/release-40/fasta/bacteria_37_collection/thermotoga_maritima_msb8_gca_000390265/cds/*.cds.all.fa.gz
393	thermotoga_maritima_gca_000978535	ftp://ftp.ensemblgenomes.org/pub/bacteria/release-40/fasta/bacteria_117_collection/thermotoga_maritima_gca_000978535/cds/*.cds.all.fa.gz
394	thermotoga_maritima_msb8	ftp://ftp.ensemblgenomes.org/pub/bacteria/release-40/fasta/bacteria_37_collection/thermotoga_maritima_msb8_gca_000390265/cds/*.cds.all.fa.gz
395	thermotoga_maritima_msb8_gca_000230655	ftp://ftp.ensemblgenomes.org/pub/bacteria/release-40/fasta/bacteria_6_collection/thermotoga_maritima_msb8_gca_000230655/cds/*.cds.all.fa.gz
396	thermotoga_maritima_msb8_gca_000390265	ftp://ftp.ensemblgenomes.org/pub/bacteria/release-40/fasta/bacteria_37_collection/thermotoga_maritima_msb8_gca_000390265/cds/*.cds.all.fa.gz
397	thermotoga_maritima_msb8_gca_000978555	ftp://ftp.ensemblgenomes.org/pub/bacteria/release-40/fasta/bacteria_108_collection/thermotoga_maritima_msb8_gca_000978555/cds/*.cds.all.fa.gz
398	thermotoga_naphthophila_rku_10	ftp://ftp.ensemblgenomes.org/pub/bacteria/release-40/fasta/bacteria_20_collection/thermotoga_naphthophila_rku_10/cds/*.cds.all.fa.gz
399	thermotoga_neapolitana_dsm_4359	ftp://ftp.ensemblgenomes.org/pub/bacteria/release-40/fasta/bacteria_7_collection/thermotoga_neapolitana_dsm_4359/cds/*.cds.all.fa.gz
400	thermotoga_neapolitana_la10	ftp://ftp.ensemblgenomes.org/pub/bacteria/release-40/fasta/bacteria_86_collection/thermotoga_neapolitana_la10/cds/*.cds.all.fa.gz
401	thermotoga_petrophila_rku_1	ftp://ftp.ensemblgenomes.org/pub/bacteria/release-40/fasta/bacteria_8_collection/thermotoga_petrophila_rku_1/cds/*.cds.all.fa.gz
402	thermotoga_sp_2812b	ftp://ftp.ensemblgenomes.org/pub/bacteria/release-40/fasta/bacteria_89_collection/thermotoga_sp_2812b/cds/*.cds.all.fa.gz
403	thermotoga_sp_cell2	ftp://ftp.ensemblgenomes.org/pub/bacteria/release-40/fasta/bacteria_87_collection/thermotoga_sp_cell2/cds/*.cds.all.fa.gz
404	thermotoga_sp_emp	ftp://ftp.ensemblgenomes.org/pub/bacteria/release-40/fasta/bacteria_10_collection/thermotoga_sp_emp/cds/*.cds.all.fa.gz
405	thermotoga_sp_mc24	ftp://ftp.ensemblgenomes.org/pub/bacteria/release-40/fasta/bacteria_90_collection/thermotoga_sp_mc24/cds/*.cds.all.fa.gz
406	thermotoga_sp_rq2	ftp://ftp.ensemblgenomes.org/pub/bacteria/release-40/fasta/bacteria_1_collection/thermotoga_sp_rq2/cds/*.cds.all.fa.gz
407	thermotoga_sp_rq7	ftp://ftp.ensemblgenomes.org/pub/bacteria/release-40/fasta/bacteria_91_collection/thermotoga_sp_rq7/cds/*.cds.all.fa.gz
408	thermotoga_sp_tbgt1765	ftp://ftp.ensemblgenomes.org/pub/bacteria/release-40/fasta/bacteria_89_collection/thermotoga_sp_tbgt1765/cds/*.cds.all.fa.gz
409	thermotoga_sp_tbgt1766	ftp://ftp.ensemblgenomes.org/pub/bacteria/release-40/fasta/bacteria_89_collection/thermotoga_sp_tbgt1766/cds/*.cds.all.fa.gz
410	thermotoga_sp_xyl54	ftp://ftp.ensemblgenomes.org/pub/bacteria/release-40/fasta/bacteria_90_collection/thermotoga_sp_xyl54/cds/*.cds.all.fa.gz
411	thermovibrio_ammonificans_hb_1	ftp://ftp.ensemblgenomes.org/pub/bacteria/release-40/fasta/bacteria_19_collection/thermovibrio_ammonificans_hb_1/cds/*.cds.all.fa.gz
412	thermovirga_lienii_dsm_17291	ftp://ftp.ensemblgenomes.org/pub/bacteria/release-40/fasta/bacteria_3_collection/thermovirga_lienii_dsm_17291/cds/*.cds.all.fa.gz
413	thermus_aquaticus	ftp://ftp.ensemblgenomes.org/pub/bacteria/release-40/fasta/bacteria_8_collection/thermus_aquaticus_y51mc23/cds/*.cds.all.fa.gz
414	thermus_aquaticus_y51mc23	ftp://ftp.ensemblgenomes.org/pub/bacteria/release-40/fasta/bacteria_8_collection/thermus_aquaticus_y51mc23/cds/*.cds.all.fa.gz
415	thermus_filiformis	ftp://ftp.ensemblgenomes.org/pub/bacteria/release-40/fasta/bacteria_90_collection/thermus_filiformis/cds/*.cds.all.fa.gz
416	thermus_oshimai_jl_2	ftp://ftp.ensemblgenomes.org/pub/bacteria/release-40/fasta/bacteria_21_collection/thermus_oshimai_jl_2/cds/*.cds.all.fa.gz
417	thermus_parvatiensis	ftp://ftp.ensemblgenomes.org/pub/bacteria/release-40/fasta/bacteria_23_collection/thermus_parvatiensis/cds/*.cds.all.fa.gz
418	thermus_parvatiensis_gca_001535545	ftp://ftp.ensemblgenomes.org/pub/bacteria/release-40/fasta/bacteria_182_collection/thermus_parvatiensis_gca_001535545/cds/*.cds.all.fa.gz
419	thermus_scotoductus	ftp://ftp.ensemblgenomes.org/pub/bacteria/release-40/fasta/bacteria_13_collection/thermus_scotoductus_sa_01/cds/*.cds.all.fa.gz
420	thermus_scotoductus_sa_01	ftp://ftp.ensemblgenomes.org/pub/bacteria/release-40/fasta/bacteria_13_collection/thermus_scotoductus_sa_01/cds/*.cds.all.fa.gz
421	thermus_sp_2_9	ftp://ftp.ensemblgenomes.org/pub/bacteria/release-40/fasta/bacteria_90_collection/thermus_sp_2_9/cds/*.cds.all.fa.gz
422	thermus_sp_ccb_us3_uf1	ftp://ftp.ensemblgenomes.org/pub/bacteria/release-40/fasta/bacteria_11_collection/thermus_sp_ccb_us3_uf1/cds/*.cds.all.fa.gz
423	thermus_sp_nmx2_a1	ftp://ftp.ensemblgenomes.org/pub/bacteria/release-40/fasta/bacteria_43_collection/thermus_sp_nmx2_a1/cds/*.cds.all.fa.gz
424	thermus_thermophilus_hb27	ftp://ftp.ensemblgenomes.org/pub/bacteria/release-40/fasta/bacteria_18_collection/thermus_thermophilus_hb27/cds/*.cds.all.fa.gz
425	thermus_thermophilus_hb8	ftp://ftp.ensemblgenomes.org/pub/bacteria/release-40/fasta/bacteria_0_collection/thermus_thermophilus_hb8/cds/*.cds.all.fa.gz
426	thermus_thermophilus_jl_18	ftp://ftp.ensemblgenomes.org/pub/bacteria/release-40/fasta/bacteria_24_collection/thermus_thermophilus_jl_18/cds/*.cds.all.fa.gz
427	thermus_thermophilus_sg0_5jp17_16	ftp://ftp.ensemblgenomes.org/pub/bacteria/release-40/fasta/bacteria_18_collection/thermus_thermophilus_sg0_5jp17_16/cds/*.cds.all.fa.gz
428	treponema_denticola_atcc_33520	ftp://ftp.ensemblgenomes.org/pub/bacteria/release-40/fasta/bacteria_37_collection/treponema_denticola_atcc_33520/cds/*.cds.all.fa.gz
429	treponema_denticola_atcc_35405	ftp://ftp.ensemblgenomes.org/pub/bacteria/release-40/fasta/bacteria_24_collection/treponema_denticola_atcc_35405/cds/*.cds.all.fa.gz
430	treponema_denticola_sp32	ftp://ftp.ensemblgenomes.org/pub/bacteria/release-40/fasta/bacteria_36_collection/treponema_denticola_sp32/cds/*.cds.all.fa.gz
431	treponema_sp_jc4	ftp://ftp.ensemblgenomes.org/pub/bacteria/release-40/fasta/bacteria_6_collection/treponema_sp_jc4/cds/*.cds.all.fa.gz
432	truepera_radiovictrix_dsm_17093	ftp://ftp.ensemblgenomes.org/pub/bacteria/release-40/fasta/bacteria_4_collection/truepera_radiovictrix_dsm_17093/cds/*.cds.all.fa.gz
433	ureaplasma_parvum_serovar_1_str_atcc_27813	ftp://ftp.ensemblgenomes.org/pub/bacteria/release-40/fasta/bacteria_2_collection/ureaplasma_parvum_serovar_1_str_atcc_27813/cds/*.cds.all.fa.gz
434	ureaplasma_parvum_serovar_6_str_atcc_27818	ftp://ftp.ensemblgenomes.org/pub/bacteria/release-40/fasta/bacteria_1_collection/ureaplasma_parvum_serovar_6_str_atcc_27818/cds/*.cds.all.fa.gz
435	ureaplasma_urealyticum_serovar_8_str_atcc_27618	ftp://ftp.ensemblgenomes.org/pub/bacteria/release-40/fasta/bacteria_25_collection/ureaplasma_urealyticum_serovar_8_str_atcc_27618/cds/*.cds.all.fa.gz
436	verrucomicrobia_bacterium_imcc26134	ftp://ftp.ensemblgenomes.org/pub/bacteria/release-40/fasta/bacteria_130_collection/verrucomicrobia_bacterium_imcc26134/cds/*.cds.all.fa.gz
437	verrucomicrobiaceae_bacterium_scgc_ag_212_n21	ftp://ftp.ensemblgenomes.org/pub/bacteria/release-40/fasta/bacteria_179_collection/verrucomicrobiaceae_bacterium_scgc_ag_212_n21/cds/*.cds.all.fa.gz
438	verrucomicrobiae_bacterium_dg1235	ftp://ftp.ensemblgenomes.org/pub/bacteria/release-40/fasta/bacteria_7_collection/verrucomicrobiae_bacterium_dg1235/cds/*.cds.all.fa.gz
439	vibrio_alginolyticus_e0666	ftp://ftp.ensemblgenomes.org/pub/bacteria/release-40/fasta/bacteria_28_collection/vibrio_alginolyticus_e0666/cds/*.cds.all.fa.gz
440	vibrio_sp_s234_5	ftp://ftp.ensemblgenomes.org/pub/bacteria/release-40/fasta/bacteria_139_collection/vibrio_sp_s234_5/cds/*.cds.all.fa.gz
441	waddlia_chondrophila_wsu_86_1044	ftp://ftp.ensemblgenomes.org/pub/bacteria/release-40/fasta/bacteria_14_collection/waddlia_chondrophila_wsu_86_1044/cds/*.cds.all.fa.gz
442	_deinococcus_soli_cha_et_al_2014	ftp://ftp.ensemblgenomes.org/pub/bacteria/release-40/fasta/bacteria_121_collection/_deinococcus_soli_cha_et_al_2014/cds/*.cds.all.fa.gz

## Sheet: protist
accession	speciesName	ftpLink
1	acanthamoeba_castellanii_str_neff	ftp://ftp.ensemblgenomes.org/pub/protists/release-40/fasta/protists_amoebozoa1_collection/acanthamoeba_castellanii_str_neff/cds/*.cds.all.fa.gz
2	albugo_candida	ftp://ftp.ensemblgenomes.org/pub/protists/release-40/fasta/protists_stramenopiles1_collection/albugo_candida/cds/*.cds.all.fa.gz
3	angomonas_deanei	ftp://ftp.ensemblgenomes.org/pub/protists/release-40/fasta/protists_euglenozoa1_collection/angomonas_deanei/cds/*.cds.all.fa.gz
4	aphanomyces_astaci	ftp://ftp.ensemblgenomes.org/pub/protists/release-40/fasta/protists_stramenopiles1_collection/aphanomyces_astaci/cds/*.cds.all.fa.gz
5	aphanomyces_invadans	ftp://ftp.ensemblgenomes.org/pub/protists/release-40/fasta/protists_stramenopiles1_collection/aphanomyces_invadans/cds/*.cds.all.fa.gz
6	aureococcus_anophagefferens	ftp://ftp.ensemblgenomes.org/pub/protists/release-40/fasta/protists_stramenopiles1_collection/aureococcus_anophagefferens/cds/*.cds.all.fa.gz
7	babesia_bigemina	ftp://ftp.ensemblgenomes.org/pub/protists/release-40/fasta/protists_alveolata1_collection/babesia_bigemina/cds/*.cds.all.fa.gz
8	babesia_bovis	ftp://ftp.ensemblgenomes.org/pub/protists/release-40/fasta/protists_alveolata1_collection/babesia_bovis/cds/*.cds.all.fa.gz
9	babesia_microti_strain_ri	ftp://ftp.ensemblgenomes.org/pub/protists/release-40/fasta/protists_alveolata1_collection/babesia_microti_strain_ri/cds/*.cds.all.fa.gz
10	bigelowiella_natans_gca_000002455	ftp://ftp.ensemblgenomes.org/pub/protists/release-40/fasta/protists_rhizaria1_collection/bigelowiella_natans_gca_000002455/cds/*.cds.all.fa.gz
11	blastocystis_hominis	ftp://ftp.ensemblgenomes.org/pub/protists/release-40/fasta/protists_stramenopiles1_collection/blastocystis_hominis/cds/*.cds.all.fa.gz
12	bodo_saltans	ftp://ftp.ensemblgenomes.org/pub/protists/release-40/fasta/protists_euglenozoa1_collection/bodo_saltans/cds/*.cds.all.fa.gz
13	cryptosporidium_andersoni	ftp://ftp.ensemblgenomes.org/pub/protists/release-40/fasta/protists_alveolata1_collection/cryptosporidium_andersoni/cds/*.cds.all.fa.gz
14	cryptosporidium_muris_rn66	ftp://ftp.ensemblgenomes.org/pub/protists/release-40/fasta/protists_alveolata1_collection/cryptosporidium_muris_rn66/cds/*.cds.all.fa.gz
15	cryptosporidium_parvum	ftp://ftp.ensemblgenomes.org/pub/protists/release-40/fasta/protists_alveolata1_collection/cryptosporidium_parvum/cds/*.cds.all.fa.gz
16	cryptosporidium_parvum_iowa_ii	ftp://ftp.ensemblgenomes.org/pub/protists/release-40/fasta/protists_alveolata1_collection/cryptosporidium_parvum_iowa_ii/cds/*.cds.all.fa.gz
17	cryptosporidium_ubiquitum	ftp://ftp.ensemblgenomes.org/pub/protists/release-40/fasta/protists_alveolata1_collection/cryptosporidium_ubiquitum/cds/*.cds.all.fa.gz
18	cyclospora_cayetanensis	ftp://ftp.ensemblgenomes.org/pub/protists/release-40/fasta/protists_alveolata1_collection/cyclospora_cayetanensis/cds/*.cds.all.fa.gz
19	dictyostelium_fasciculatum	ftp://ftp.ensemblgenomes.org/pub/protists/release-40/fasta/protists_amoebozoa1_collection/dictyostelium_fasciculatum/cds/*.cds.all.fa.gz
20	dictyostelium_lacteum	ftp://ftp.ensemblgenomes.org/pub/protists/release-40/fasta/protists_amoebozoa1_collection/dictyostelium_lacteum/cds/*.cds.all.fa.gz
21	dictyostelium_purpureum	ftp://ftp.ensemblgenomes.org/pub/protists/release-40/fasta/protists_amoebozoa1_collection/dictyostelium_purpureum/cds/*.cds.all.fa.gz
22	eimeria_acervulina	ftp://ftp.ensemblgenomes.org/pub/protists/release-40/fasta/protists_alveolata1_collection/eimeria_acervulina/cds/*.cds.all.fa.gz
23	eimeria_brunetti	ftp://ftp.ensemblgenomes.org/pub/protists/release-40/fasta/protists_alveolata1_collection/eimeria_brunetti/cds/*.cds.all.fa.gz
24	eimeria_maxima	ftp://ftp.ensemblgenomes.org/pub/protists/release-40/fasta/protists_alveolata1_collection/eimeria_maxima/cds/*.cds.all.fa.gz
25	eimeria_mitis	ftp://ftp.ensemblgenomes.org/pub/protists/release-40/fasta/protists_alveolata1_collection/eimeria_mitis/cds/*.cds.all.fa.gz
26	eimeria_necatrix	ftp://ftp.ensemblgenomes.org/pub/protists/release-40/fasta/protists_alveolata1_collection/eimeria_necatrix/cds/*.cds.all.fa.gz
27	eimeria_praecox	ftp://ftp.ensemblgenomes.org/pub/protists/release-40/fasta/protists_alveolata1_collection/eimeria_praecox/cds/*.cds.all.fa.gz
28	eimeria_tenella	ftp://ftp.ensemblgenomes.org/pub/protists/release-40/fasta/protists_alveolata1_collection/eimeria_tenella/cds/*.cds.all.fa.gz
29	eimeria_tenella_gca_000499545	ftp://ftp.ensemblgenomes.org/pub/protists/release-40/fasta/protists_alveolata1_collection/eimeria_tenella_gca_000499545/cds/*.cds.all.fa.gz
30	entamoeba_dispar_saw760	ftp://ftp.ensemblgenomes.org/pub/protists/release-40/fasta/protists_amoebozoa1_collection/entamoeba_dispar_saw760/cds/*.cds.all.fa.gz
31	entamoeba_histolytica_gca_001662325	ftp://ftp.ensemblgenomes.org/pub/protists/release-40/fasta/protists_amoebozoa1_collection/entamoeba_histolytica_gca_001662325/cds/*.cds.all.fa.gz
32	entamoeba_histolytica_hm_1_imss_a	ftp://ftp.ensemblgenomes.org/pub/protists/release-40/fasta/protists_amoebozoa1_collection/entamoeba_histolytica_hm_1_imss_a/cds/*.cds.all.fa.gz
33	entamoeba_histolytica_hm_1_imss_b	ftp://ftp.ensemblgenomes.org/pub/protists/release-40/fasta/protists_amoebozoa1_collection/entamoeba_histolytica_hm_1_imss_b/cds/*.cds.all.fa.gz
34	entamoeba_histolytica_hm_3_imss	ftp://ftp.ensemblgenomes.org/pub/protists/release-40/fasta/protists_amoebozoa1_collection/entamoeba_histolytica_hm_3_imss/cds/*.cds.all.fa.gz
35	entamoeba_histolytica_ku27	ftp://ftp.ensemblgenomes.org/pub/protists/release-40/fasta/protists_amoebozoa1_collection/entamoeba_histolytica_ku27/cds/*.cds.all.fa.gz
36	entamoeba_invadens_ip1	ftp://ftp.ensemblgenomes.org/pub/protists/release-40/fasta/protists_amoebozoa1_collection/entamoeba_invadens_ip1/cds/*.cds.all.fa.gz
37	entamoeba_nuttalli_p19	ftp://ftp.ensemblgenomes.org/pub/protists/release-40/fasta/protists_amoebozoa1_collection/entamoeba_nuttalli_p19/cds/*.cds.all.fa.gz
38	gregarina_niphandrodes	ftp://ftp.ensemblgenomes.org/pub/protists/release-40/fasta/protists_alveolata1_collection/gregarina_niphandrodes/cds/*.cds.all.fa.gz
39	hammondia_hammondi	ftp://ftp.ensemblgenomes.org/pub/protists/release-40/fasta/protists_alveolata1_collection/hammondia_hammondi/cds/*.cds.all.fa.gz
40	ichthyophthirius_multifiliis	ftp://ftp.ensemblgenomes.org/pub/protists/release-40/fasta/protists_alveolata1_collection/ichthyophthirius_multifiliis/cds/*.cds.all.fa.gz
41	leishmania_braziliensis_mhom_br_75_m2904	ftp://ftp.ensemblgenomes.org/pub/protists/release-40/fasta/protists_euglenozoa1_collection/leishmania_braziliensis_mhom_br_75_m2904/cds/*.cds.all.fa.gz
42	leishmania_donovani_bpk282a1	ftp://ftp.ensemblgenomes.org/pub/protists/release-40/fasta/protists_euglenozoa1_collection/leishmania_donovani_bpk282a1/cds/*.cds.all.fa.gz
43	leishmania_infantum_jpcm5	ftp://ftp.ensemblgenomes.org/pub/protists/release-40/fasta/protists_euglenozoa1_collection/leishmania_infantum_jpcm5/cds/*.cds.all.fa.gz
44	leishmania_mexicana_mhom_gt_2001_u1103	ftp://ftp.ensemblgenomes.org/pub/protists/release-40/fasta/protists_euglenozoa1_collection/leishmania_mexicana_mhom_gt_2001_u1103/cds/*.cds.all.fa.gz
45	leishmania_panamensis	ftp://ftp.ensemblgenomes.org/pub/protists/release-40/fasta/protists_euglenozoa1_collection/leishmania_panamensis/cds/*.cds.all.fa.gz
46	leptomonas_pyrrhocoris	ftp://ftp.ensemblgenomes.org/pub/protists/release-40/fasta/protists_euglenozoa1_collection/leptomonas_pyrrhocoris/cds/*.cds.all.fa.gz
47	leptomonas_seymouri	ftp://ftp.ensemblgenomes.org/pub/protists/release-40/fasta/protists_euglenozoa1_collection/leptomonas_seymouri/cds/*.cds.all.fa.gz
48	lotharella_oceanica	ftp://ftp.ensemblgenomes.org/pub/protists/release-40/fasta/protists_rhizaria1_collection/lotharella_oceanica/cds/*.cds.all.fa.gz
49	monosiga_brevicollis_mx1	ftp://ftp.ensemblgenomes.org/pub/protists/release-40/fasta/protists_choanoflagellida1_collection/monosiga_brevicollis_mx1/cds/*.cds.all.fa.gz
50	nannochloropsis_gaditana	ftp://ftp.ensemblgenomes.org/pub/protists/release-40/fasta/protists_stramenopiles1_collection/nannochloropsis_gaditana_ccmp526/cds/*.cds.all.fa.gz
51	nannochloropsis_gaditana_ccmp526	ftp://ftp.ensemblgenomes.org/pub/protists/release-40/fasta/protists_stramenopiles1_collection/nannochloropsis_gaditana_ccmp526/cds/*.cds.all.fa.gz
52	oxytricha_trifallax	ftp://ftp.ensemblgenomes.org/pub/protists/release-40/fasta/protists_alveolata1_collection/oxytricha_trifallax_gca_000711775/cds/*.cds.all.fa.gz
53	oxytricha_trifallax_gca_000711775	ftp://ftp.ensemblgenomes.org/pub/protists/release-40/fasta/protists_alveolata1_collection/oxytricha_trifallax_gca_000711775/cds/*.cds.all.fa.gz
54	paulinella_chromatophora	ftp://ftp.ensemblgenomes.org/pub/protists/release-40/fasta/protists_rhizaria1_collection/paulinella_chromatophora/cds/*.cds.all.fa.gz
55	perkinsela_sp_ccap_1560_4	ftp://ftp.ensemblgenomes.org/pub/protists/release-40/fasta/protists_euglenozoa1_collection/perkinsela_sp_ccap_1560_4/cds/*.cds.all.fa.gz
56	perkinsus_marinus_atcc_50983	ftp://ftp.ensemblgenomes.org/pub/protists/release-40/fasta/protists_alveolata1_collection/perkinsus_marinus_atcc_50983/cds/*.cds.all.fa.gz
57	phytomonas_sp_isolate_em1	ftp://ftp.ensemblgenomes.org/pub/protists/release-40/fasta/protists_euglenozoa1_collection/phytomonas_sp_isolate_em1/cds/*.cds.all.fa.gz
58	phytomonas_sp_isolate_hart1	ftp://ftp.ensemblgenomes.org/pub/protists/release-40/fasta/protists_euglenozoa1_collection/phytomonas_sp_isolate_hart1/cds/*.cds.all.fa.gz
59	phytophthora_nicotianae	ftp://ftp.ensemblgenomes.org/pub/protists/release-40/fasta/protists_stramenopiles1_collection/phytophthora_nicotianae_gca_001483015/cds/*.cds.all.fa.gz
60	phytophthora_nicotianae_gca_001483015	ftp://ftp.ensemblgenomes.org/pub/protists/release-40/fasta/protists_stramenopiles1_collection/phytophthora_nicotianae_gca_001483015/cds/*.cds.all.fa.gz
61	phytophthora_parasitica_cj01a1	ftp://ftp.ensemblgenomes.org/pub/protists/release-40/fasta/protists_stramenopiles1_collection/phytophthora_parasitica_cj01a1/cds/*.cds.all.fa.gz
62	phytophthora_parasitica_gca_000509465	ftp://ftp.ensemblgenomes.org/pub/protists/release-40/fasta/protists_stramenopiles1_collection/phytophthora_parasitica_gca_000509465/cds/*.cds.all.fa.gz
63	phytophthora_parasitica_gca_000509485	ftp://ftp.ensemblgenomes.org/pub/protists/release-40/fasta/protists_stramenopiles1_collection/phytophthora_parasitica_gca_000509485/cds/*.cds.all.fa.gz
64	phytophthora_parasitica_gca_000509505	ftp://ftp.ensemblgenomes.org/pub/protists/release-40/fasta/protists_stramenopiles1_collection/phytophthora_parasitica_gca_000509505/cds/*.cds.all.fa.gz
65	phytophthora_parasitica_gca_000509525	ftp://ftp.ensemblgenomes.org/pub/protists/release-40/fasta/protists_stramenopiles1_collection/phytophthora_parasitica_gca_000509525/cds/*.cds.all.fa.gz
66	phytophthora_parasitica_inra_310	ftp://ftp.ensemblgenomes.org/pub/protists/release-40/fasta/protists_stramenopiles1_collection/phytophthora_parasitica_inra_310/cds/*.cds.all.fa.gz
67	phytophthora_parasitica_p10297	ftp://ftp.ensemblgenomes.org/pub/protists/release-40/fasta/protists_stramenopiles1_collection/phytophthora_parasitica_p10297/cds/*.cds.all.fa.gz
68	phytophthora_parasitica_p1976	ftp://ftp.ensemblgenomes.org/pub/protists/release-40/fasta/protists_stramenopiles1_collection/phytophthora_parasitica_p1976/cds/*.cds.all.fa.gz
69	plasmodiophora_brassicae	ftp://ftp.ensemblgenomes.org/pub/protists/release-40/fasta/protists_rhizaria1_collection/plasmodiophora_brassicae/cds/*.cds.all.fa.gz
70	plasmodium_berghei_gca_000005395	ftp://ftp.ensemblgenomes.org/pub/protists/release-40/fasta/protists_alveolata1_collection/plasmodium_berghei_gca_000005395/cds/*.cds.all.fa.gz
71	plasmodium_berghei_gca_900044335	ftp://ftp.ensemblgenomes.org/pub/protists/release-40/fasta/protists_alveolata1_collection/plasmodium_berghei_gca_900044335/cds/*.cds.all.fa.gz
72	plasmodium_chabaudi_chabaudi_gca_000003075	ftp://ftp.ensemblgenomes.org/pub/protists/release-40/fasta/protists_alveolata1_collection/plasmodium_chabaudi_chabaudi_gca_000003075/cds/*.cds.all.fa.gz
73	plasmodium_coatneyi	ftp://ftp.ensemblgenomes.org/pub/protists/release-40/fasta/protists_alveolata1_collection/plasmodium_coatneyi/cds/*.cds.all.fa.gz
74	plasmodium_cynomolgi_strain_b	ftp://ftp.ensemblgenomes.org/pub/protists/release-40/fasta/protists_alveolata1_collection/plasmodium_cynomolgi_strain_b/cds/*.cds.all.fa.gz
75	plasmodium_falciparum_7g8	ftp://ftp.ensemblgenomes.org/pub/protists/release-40/fasta/protists_alveolata1_collection/plasmodium_falciparum_7g8/cds/*.cds.all.fa.gz
76	plasmodium_falciparum_camp_malaysia	ftp://ftp.ensemblgenomes.org/pub/protists/release-40/fasta/protists_alveolata1_collection/plasmodium_falciparum_camp_malaysia/cds/*.cds.all.fa.gz
77	plasmodium_falciparum_dd2	ftp://ftp.ensemblgenomes.org/pub/protists/release-40/fasta/protists_alveolata1_collection/plasmodium_falciparum_dd2/cds/*.cds.all.fa.gz
78	plasmodium_falciparum_fch_4	ftp://ftp.ensemblgenomes.org/pub/protists/release-40/fasta/protists_alveolata1_collection/plasmodium_falciparum_fch_4/cds/*.cds.all.fa.gz
79	plasmodium_falciparum_hb3	ftp://ftp.ensemblgenomes.org/pub/protists/release-40/fasta/protists_alveolata1_collection/plasmodium_falciparum_hb3/cds/*.cds.all.fa.gz
80	plasmodium_falciparum_igh_cr14	ftp://ftp.ensemblgenomes.org/pub/protists/release-40/fasta/protists_alveolata1_collection/plasmodium_falciparum_igh_cr14/cds/*.cds.all.fa.gz
81	plasmodium_falciparum_malips096_e11	ftp://ftp.ensemblgenomes.org/pub/protists/release-40/fasta/protists_alveolata1_collection/plasmodium_falciparum_malips096_e11/cds/*.cds.all.fa.gz
82	plasmodium_falciparum_nf135_5_c10	ftp://ftp.ensemblgenomes.org/pub/protists/release-40/fasta/protists_alveolata1_collection/plasmodium_falciparum_nf135_5_c10/cds/*.cds.all.fa.gz
83	plasmodium_falciparum_nf54	ftp://ftp.ensemblgenomes.org/pub/protists/release-40/fasta/protists_alveolata1_collection/plasmodium_falciparum_nf54/cds/*.cds.all.fa.gz
84	plasmodium_falciparum_palo_alto_uganda	ftp://ftp.ensemblgenomes.org/pub/protists/release-40/fasta/protists_alveolata1_collection/plasmodium_falciparum_palo_alto_uganda/cds/*.cds.all.fa.gz
85	plasmodium_falciparum_raj116	ftp://ftp.ensemblgenomes.org/pub/protists/release-40/fasta/protists_alveolata1_collection/plasmodium_falciparum_raj116/cds/*.cds.all.fa.gz
86	plasmodium_falciparum_santa_lucia	ftp://ftp.ensemblgenomes.org/pub/protists/release-40/fasta/protists_alveolata1_collection/plasmodium_falciparum_santa_lucia/cds/*.cds.all.fa.gz
87	plasmodium_falciparum_tanzania_2000708_	ftp://ftp.ensemblgenomes.org/pub/protists/release-40/fasta/protists_alveolata1_collection/plasmodium_falciparum_tanzania_2000708_/cds/*.cds.all.fa.gz
88	plasmodium_falciparum_ugt5_1	ftp://ftp.ensemblgenomes.org/pub/protists/release-40/fasta/protists_alveolata1_collection/plasmodium_falciparum_ugt5_1/cds/*.cds.all.fa.gz
89	plasmodium_falciparum_vietnam_oak_knoll_fvo_	ftp://ftp.ensemblgenomes.org/pub/protists/release-40/fasta/protists_alveolata1_collection/plasmodium_falciparum_vietnam_oak_knoll_fvo_/cds/*.cds.all.fa.gz
90	plasmodium_fragile	ftp://ftp.ensemblgenomes.org/pub/protists/release-40/fasta/protists_alveolata1_collection/plasmodium_fragile/cds/*.cds.all.fa.gz
91	plasmodium_gaboni	ftp://ftp.ensemblgenomes.org/pub/protists/release-40/fasta/protists_alveolata1_collection/plasmodium_gaboni/cds/*.cds.all.fa.gz
92	plasmodium_inui_san_antonio_1	ftp://ftp.ensemblgenomes.org/pub/protists/release-40/fasta/protists_alveolata1_collection/plasmodium_inui_san_antonio_1/cds/*.cds.all.fa.gz
93	plasmodium_knowlesi_strain_h_gca_900004885	ftp://ftp.ensemblgenomes.org/pub/protists/release-40/fasta/protists_alveolata1_collection/plasmodium_knowlesi_strain_h_gca_900004885/cds/*.cds.all.fa.gz
94	plasmodium_malariae	ftp://ftp.ensemblgenomes.org/pub/protists/release-40/fasta/protists_alveolata1_collection/plasmodium_malariae/cds/*.cds.all.fa.gz
95	plasmodium_ovale_curtisi	ftp://ftp.ensemblgenomes.org/pub/protists/release-40/fasta/protists_alveolata1_collection/plasmodium_ovale_curtisi/cds/*.cds.all.fa.gz
96	plasmodium_ovale_curtisi_gca_900088565	ftp://ftp.ensemblgenomes.org/pub/protists/release-40/fasta/protists_alveolata1_collection/plasmodium_ovale_curtisi_gca_900088565/cds/*.cds.all.fa.gz
97	plasmodium_ovale_wallikeri	ftp://ftp.ensemblgenomes.org/pub/protists/release-40/fasta/protists_alveolata1_collection/plasmodium_ovale_wallikeri_gca_900088485/cds/*.cds.all.fa.gz
98	plasmodium_ovale_wallikeri_gca_900088485	ftp://ftp.ensemblgenomes.org/pub/protists/release-40/fasta/protists_alveolata1_collection/plasmodium_ovale_wallikeri_gca_900088485/cds/*.cds.all.fa.gz
99	plasmodium_reichenowi	ftp://ftp.ensemblgenomes.org/pub/protists/release-40/fasta/protists_alveolata1_collection/plasmodium_reichenowi/cds/*.cds.all.fa.gz
100	plasmodium_reichenowi_gca_001601855	ftp://ftp.ensemblgenomes.org/pub/protists/release-40/fasta/protists_alveolata1_collection/plasmodium_reichenowi_gca_001601855/cds/*.cds.all.fa.gz
101	plasmodium_vinckei_petteri	ftp://ftp.ensemblgenomes.org/pub/protists/release-40/fasta/protists_alveolata1_collection/plasmodium_vinckei_petteri/cds/*.cds.all.fa.gz
102	plasmodium_vinckei_vinckei	ftp://ftp.ensemblgenomes.org/pub/protists/release-40/fasta/protists_alveolata1_collection/plasmodium_vinckei_vinckei/cds/*.cds.all.fa.gz
103	plasmodium_vivax_brazil_i	ftp://ftp.ensemblgenomes.org/pub/protists/release-40/fasta/protists_alveolata1_collection/plasmodium_vivax_brazil_i/cds/*.cds.all.fa.gz
104	plasmodium_vivax_india_vii	ftp://ftp.ensemblgenomes.org/pub/protists/release-40/fasta/protists_alveolata1_collection/plasmodium_vivax_india_vii/cds/*.cds.all.fa.gz
105	plasmodium_vivax_mauritania_i	ftp://ftp.ensemblgenomes.org/pub/protists/release-40/fasta/protists_alveolata1_collection/plasmodium_vivax_mauritania_i/cds/*.cds.all.fa.gz
106	plasmodium_vivax_north_korean	ftp://ftp.ensemblgenomes.org/pub/protists/release-40/fasta/protists_alveolata1_collection/plasmodium_vivax_north_korean/cds/*.cds.all.fa.gz
107	plasmodium_yoelii	ftp://ftp.ensemblgenomes.org/pub/protists/release-40/fasta/protists_alveolata1_collection/plasmodium_yoelii_gca_900002395/cds/*.cds.all.fa.gz
108	plasmodium_yoelii_17x	ftp://ftp.ensemblgenomes.org/pub/protists/release-40/fasta/protists_alveolata1_collection/plasmodium_yoelii_17x/cds/*.cds.all.fa.gz
109	plasmodium_yoelii_gca_900002395	ftp://ftp.ensemblgenomes.org/pub/protists/release-40/fasta/protists_alveolata1_collection/plasmodium_yoelii_gca_900002395/cds/*.cds.all.fa.gz
110	plasmodium_yoelii_yoelii	ftp://ftp.ensemblgenomes.org/pub/protists/release-40/fasta/protists_alveolata1_collection/plasmodium_yoelii_yoelii/cds/*.cds.all.fa.gz
111	plasmopara_halstedii	ftp://ftp.ensemblgenomes.org/pub/protists/release-40/fasta/protists_stramenopiles1_collection/plasmopara_halstedii/cds/*.cds.all.fa.gz
112	polysphondylium_pallidum_pn500	ftp://ftp.ensemblgenomes.org/pub/protists/release-40/fasta/protists_amoebozoa1_collection/polysphondylium_pallidum_pn500/cds/*.cds.all.fa.gz
113	pseudocohnilembus_persalinus	ftp://ftp.ensemblgenomes.org/pub/protists/release-40/fasta/protists_alveolata1_collection/pseudocohnilembus_persalinus/cds/*.cds.all.fa.gz
114	reticulomyxa_filosa	ftp://ftp.ensemblgenomes.org/pub/protists/release-40/fasta/protists_rhizaria1_collection/reticulomyxa_filosa/cds/*.cds.all.fa.gz
115	salpingoeca_rosetta	ftp://ftp.ensemblgenomes.org/pub/protists/release-40/fasta/protists_choanoflagellida1_collection/salpingoeca_rosetta/cds/*.cds.all.fa.gz
116	saprolegnia_diclina_vs20	ftp://ftp.ensemblgenomes.org/pub/protists/release-40/fasta/protists_stramenopiles1_collection/saprolegnia_diclina_vs20/cds/*.cds.all.fa.gz
117	saprolegnia_parasitica_cbs_223_65	ftp://ftp.ensemblgenomes.org/pub/protists/release-40/fasta/protists_stramenopiles1_collection/saprolegnia_parasitica_cbs_223_65/cds/*.cds.all.fa.gz
118	stentor_coeruleus	ftp://ftp.ensemblgenomes.org/pub/protists/release-40/fasta/protists_alveolata1_collection/stentor_coeruleus/cds/*.cds.all.fa.gz
119	strigomonas_culicis	ftp://ftp.ensemblgenomes.org/pub/protists/release-40/fasta/protists_euglenozoa1_collection/strigomonas_culicis/cds/*.cds.all.fa.gz
120	stylonychia_lemnae	ftp://ftp.ensemblgenomes.org/pub/protists/release-40/fasta/protists_alveolata1_collection/stylonychia_lemnae/cds/*.cds.all.fa.gz
121	thalassiosira_oceanica	ftp://ftp.ensemblgenomes.org/pub/protists/release-40/fasta/protists_stramenopiles1_collection/thalassiosira_oceanica_ccmp1005/cds/*.cds.all.fa.gz
122	thalassiosira_oceanica_ccmp1005	ftp://ftp.ensemblgenomes.org/pub/protists/release-40/fasta/protists_stramenopiles1_collection/thalassiosira_oceanica_ccmp1005/cds/*.cds.all.fa.gz
123	thecamonas_trahens_atcc_50062	ftp://ftp.ensemblgenomes.org/pub/protists/release-40/fasta/protists_apusozoa1_collection/thecamonas_trahens_atcc_50062/cds/*.cds.all.fa.gz
124	theileria_annulata	ftp://ftp.ensemblgenomes.org/pub/protists/release-40/fasta/protists_alveolata1_collection/theileria_annulata/cds/*.cds.all.fa.gz
125	theileria_equi_strain_wa	ftp://ftp.ensemblgenomes.org/pub/protists/release-40/fasta/protists_alveolata1_collection/theileria_equi_strain_wa/cds/*.cds.all.fa.gz
126	theileria_orientalis_strain_shintoku	ftp://ftp.ensemblgenomes.org/pub/protists/release-40/fasta/protists_alveolata1_collection/theileria_orientalis_strain_shintoku/cds/*.cds.all.fa.gz
127	theileria_parva	ftp://ftp.ensemblgenomes.org/pub/protists/release-40/fasta/protists_alveolata1_collection/theileria_parva/cds/*.cds.all.fa.gz
128	toxoplasma_gondii_ari	ftp://ftp.ensemblgenomes.org/pub/protists/release-40/fasta/protists_alveolata1_collection/toxoplasma_gondii_ari/cds/*.cds.all.fa.gz
129	toxoplasma_gondii_fou	ftp://ftp.ensemblgenomes.org/pub/protists/release-40/fasta/protists_alveolata1_collection/toxoplasma_gondii_fou/cds/*.cds.all.fa.gz
130	toxoplasma_gondii_gab2_2007_gal_dom2	ftp://ftp.ensemblgenomes.org/pub/protists/release-40/fasta/protists_alveolata1_collection/toxoplasma_gondii_gab2_2007_gal_dom2/cds/*.cds.all.fa.gz
131	toxoplasma_gondii_gt1	ftp://ftp.ensemblgenomes.org/pub/protists/release-40/fasta/protists_alveolata1_collection/toxoplasma_gondii_gt1/cds/*.cds.all.fa.gz
132	toxoplasma_gondii_mas	ftp://ftp.ensemblgenomes.org/pub/protists/release-40/fasta/protists_alveolata1_collection/toxoplasma_gondii_mas/cds/*.cds.all.fa.gz
133	toxoplasma_gondii_p89	ftp://ftp.ensemblgenomes.org/pub/protists/release-40/fasta/protists_alveolata1_collection/toxoplasma_gondii_p89/cds/*.cds.all.fa.gz
134	toxoplasma_gondii_rub	ftp://ftp.ensemblgenomes.org/pub/protists/release-40/fasta/protists_alveolata1_collection/toxoplasma_gondii_rub/cds/*.cds.all.fa.gz
135	toxoplasma_gondii_tgcatprc2	ftp://ftp.ensemblgenomes.org/pub/protists/release-40/fasta/protists_alveolata1_collection/toxoplasma_gondii_tgcatprc2/cds/*.cds.all.fa.gz
136	toxoplasma_gondii_vand	ftp://ftp.ensemblgenomes.org/pub/protists/release-40/fasta/protists_alveolata1_collection/toxoplasma_gondii_vand/cds/*.cds.all.fa.gz
137	toxoplasma_gondii_veg	ftp://ftp.ensemblgenomes.org/pub/protists/release-40/fasta/protists_alveolata1_collection/toxoplasma_gondii_veg/cds/*.cds.all.fa.gz
138	trypanosoma_cruzi	ftp://ftp.ensemblgenomes.org/pub/protists/release-40/fasta/protists_euglenozoa1_collection/trypanosoma_cruzi_gca_000188675/cds/*.cds.all.fa.gz
139	trypanosoma_cruzi_dm28c	ftp://ftp.ensemblgenomes.org/pub/protists/release-40/fasta/protists_euglenozoa1_collection/trypanosoma_cruzi_dm28c/cds/*.cds.all.fa.gz
140	trypanosoma_cruzi_gca_000188675	ftp://ftp.ensemblgenomes.org/pub/protists/release-40/fasta/protists_euglenozoa1_collection/trypanosoma_cruzi_gca_000188675/cds/*.cds.all.fa.gz
141	trypanosoma_cruzi_marinkellei	ftp://ftp.ensemblgenomes.org/pub/protists/release-40/fasta/protists_euglenozoa1_collection/trypanosoma_cruzi_marinkellei/cds/*.cds.all.fa.gz
142	trypanosoma_rangeli_sc58	ftp://ftp.ensemblgenomes.org/pub/protists/release-40/fasta/protists_euglenozoa1_collection/trypanosoma_rangeli_sc58/cds/*.cds.all.fa.gz
143	vitrella_brassicaformis_ccmp3155	ftp://ftp.ensemblgenomes.org/pub/protists/release-40/fasta/protists_alveolata1_collection/vitrella_brassicaformis_ccmp3155/cds/*.cds.all.fa.gz
